# Supplementary material for: Phylogenomic analysis shows underestimated species within Cupriavidus and the new species Cupriavidus phytohabitans sp. nov
Source: Sci Rep. 2026 Feb 13;16:8774. doi: 10.1038/s41598-026-39004-6 (PMC12982536; doi:10.1038/s41598-026-39004-6)
Supplement: Supplementary file 6 — Supplementary Information 6. [file 41598_2026_39004_MOESM6_ESM.xlsx]

## Sheet: Figure S
Figure S3. Average nucleotide identity of Cupriavidus strains by FastANI (anvi'o).
	CagavaeASC9842T	CalkaliphiluSLV2362	CalkaliphilusASC732T	CalkaliphilusASC869	CalkaliphilusCAG122	CalkaliphilusEM22	CalkaliphilusEM23	CalkaliphilusMtRBr3211	CalkaliphilusSrBRr232	Cbasilensis4G11	CbasilensisDSM11853T	CbasilensisGW210006S54	CbasilensisGW210010S58	CbasilensisKF708	CbasilensisMAGBO332	CbasilensisOR16	CbasilensisSRS	CbasilensisUME74	CcampinensisBWSM125	CcampinensisG5	CcampinensisJCM30331	CcampinensisLMG19282T	CcampinensisMJ1	CcampinensisS14E4C	CcauaeMKL01T	CcauaePHS1	CconsociatusLEh21	CconsociatusLEh25	CgehlotiiWGLv3T	Cgilardii270988120	CgilardiiATCC700815T	CgilardiiBF2002S	CgilardiiCCUG38401T	CgilardiiCR3	CgilardiiCSURQ4897	CgilardiiCY1	CgilardiiCY2	CgilardiiCY3	CgilardiiCY41	CgilardiiCY42	CgilardiiFDAARGOS639	CgilardiiJZ4	CgilardiiM5	CgilardiiQJ1	CgilardiiUSM5	CgilardiiVKM3265D	CgilardiiW22	CgilardiiWM02	ClacunaeS23T
CagavaeASC9842T	1	0.838088	0.838971	0.838828	0.838227	0.837105	0.838027	0.837863	0.83749	0.823061	0.821669	0.821782	0.824958	0.837336	0.821414	0.820497	0.820488	0.823139	0.854544	0.854981	0.856519	0.855406	0.853777	0.855098	0.827583	0.827476	0.833724	0.832803	0.83724	0.823849	0.826754	0.823626	0.826932	0.826726	0.825073	0.825817	0.825668	0.826275	0.826497	0.827394	0.827115	0.825799	0.826405	0.826043	0.824359	0.824795	0.826861	0.82542	0.837132
CalkaliphiluSLV2362	0.837446	1	0.991454	0.980877	0.991573	0.990903	0.99068	0.980721	0.979883	0.833758	0.831783	0.832688	0.836029	0.849212	0.833263	0.830929	0.833231	0.832955	0.838669	0.837217	0.839263	0.838304	0.837268	0.838272	0.841042	0.840385	0.881963	0.88225	0.945709	0.838436	0.838693	0.837335	0.8399	0.838991	0.839103	0.840112	0.840117	0.838643	0.840067	0.839225	0.838976	0.839085	0.839159	0.840494	0.83792	0.838096	0.841724	0.83937	0.898744
CalkaliphilusASC732T	0.838847	0.991132	1	0.980701	0.991772	0.991273	0.991281	0.980499	0.979539	0.834659	0.832509	0.834107	0.836974	0.849858	0.833524	0.83254	0.833449	0.833677	0.838236	0.838406	0.839062	0.839631	0.837899	0.838414	0.84257	0.841418	0.883738	0.883672	0.948008	0.837723	0.838815	0.837197	0.838897	0.839861	0.83956	0.839297	0.839655	0.839111	0.838598	0.839335	0.839212	0.839057	0.838438	0.838861	0.836657	0.837729	0.842113	0.839647	0.898971
CalkaliphilusASC869	0.839086	0.980476	0.980916	1	0.981246	0.980195	0.98032	0.991101	0.990434	0.83532	0.834572	0.833652	0.838292	0.850879	0.83423	0.831888	0.833335	0.834809	0.838937	0.838046	0.839594	0.839578	0.838251	0.838032	0.84254	0.842026	0.884192	0.884215	0.948081	0.838767	0.838084	0.838575	0.838689	0.838907	0.839881	0.839586	0.839546	0.839154	0.838863	0.83899	0.83873	0.838643	0.838967	0.839019	0.838681	0.837986	0.842403	0.838088	0.900441
CalkaliphilusCAG122	0.838927	0.991371	0.991713	0.98074	1	0.992214	0.991947	0.981015	0.98012	0.834038	0.833517	0.833339	0.837343	0.848778	0.833319	0.832343	0.833436	0.834274	0.840226	0.839174	0.83942	0.839489	0.838442	0.838559	0.841956	0.841961	0.883603	0.883256	0.947955	0.837976	0.83926	0.838537	0.839972	0.839935	0.839896	0.839764	0.840282	0.837614	0.839927	0.839904	0.838631	0.838638	0.840188	0.839496	0.838819	0.838298	0.842361	0.840315	0.899649
CalkaliphilusEM22	0.838517	0.990594	0.991407	0.980013	0.991958	1	0.999914	0.980833	0.97979	0.83345	0.83215	0.832617	0.836613	0.848292	0.833595	0.831098	0.831243	0.832363	0.837778	0.837513	0.838614	0.838237	0.836509	0.837239	0.84104	0.841162	0.883264	0.882911	0.946521	0.837222	0.837518	0.83712	0.838295	0.837926	0.839249	0.839028	0.838938	0.838198	0.838694	0.838404	0.838232	0.837851	0.838454	0.839057	0.83775	0.837059	0.84109	0.838102	0.89779
CalkaliphilusEM23	0.837624	0.990639	0.991227	0.979831	0.992378	0.999934	1	0.980713	0.979646	0.832145	0.831568	0.831484	0.836545	0.847913	0.832867	0.830518	0.830487	0.832135	0.838748	0.837728	0.839135	0.838273	0.837565	0.838227	0.840905	0.840513	0.88306	0.882936	0.946622	0.838042	0.838029	0.837744	0.838915	0.838585	0.8389	0.838884	0.839712	0.837786	0.837867	0.838126	0.838059	0.838354	0.839061	0.838871	0.838283	0.837528	0.84055	0.838106	0.897781
CalkaliphilusMtRBr3211	0.838372	0.980676	0.980811	0.991293	0.981371	0.981008	0.980832	1	0.99056	0.8335	0.834314	0.834111	0.83702	0.849152	0.833766	0.832501	0.832428	0.833938	0.8395	0.838869	0.840183	0.839657	0.837287	0.838964	0.842072	0.841598	0.883872	0.883601	0.948521	0.838694	0.839299	0.838428	0.83878	0.838561	0.839778	0.838488	0.83851	0.838856	0.838493	0.838672	0.838944	0.839171	0.838664	0.83901	0.839138	0.83828	0.841789	0.83891	0.900301
CalkaliphilusSrBRr232	0.838636	0.97993	0.980529	0.990638	0.980394	0.980488	0.980528	0.990394	1	0.833772	0.834157	0.83275	0.837272	0.851191	0.835471	0.833097	0.834359	0.834671	0.838923	0.839272	0.840835	0.840212	0.837369	0.839626	0.842115	0.842555	0.883661	0.883919	0.948672	0.839046	0.839632	0.839272	0.839873	0.839253	0.840559	0.840263	0.840135	0.838306	0.839723	0.839561	0.838715	0.839964	0.838799	0.839393	0.839939	0.838629	0.842405	0.839372	0.900696
Cbasilensis4G11	0.823405	0.834019	0.83314	0.834735	0.834077	0.833152	0.832683	0.832928	0.833853	1	0.951585	0.883767	0.873447	0.86343	0.954451	0.923006	0.952441	0.957524	0.821967	0.826994	0.823189	0.822572	0.826142	0.826286	0.822609	0.822687	0.828969	0.828692	0.833176	0.820326	0.821406	0.820487	0.82212	0.822219	0.821503	0.822148	0.820692	0.821008	0.821836	0.822089	0.822293	0.821582	0.822706	0.821621	0.821137	0.820374	0.822874	0.822256	0.833195
CbasilensisDSM11853T	0.821674	0.831531	0.833496	0.833115	0.833255	0.831436	0.831765	0.832733	0.833552	0.952305	1	0.882563	0.871324	0.861801	0.973351	0.920203	0.972453	0.9625	0.824652	0.825013	0.823621	0.82375	0.82698	0.825865	0.824362	0.825737	0.828345	0.828292	0.830541	0.820799	0.824397	0.823559	0.823903	0.823557	0.822914	0.821992	0.820808	0.823383	0.823384	0.823543	0.824753	0.821481	0.823569	0.822814	0.822546	0.823652	0.823391	0.82302	0.832244
CbasilensisGW210006S54	0.820732	0.831171	0.832017	0.832786	0.832103	0.832468	0.832628	0.832005	0.832894	0.883902	0.882317	1	0.873257	0.860516	0.883854	0.883436	0.882778	0.886785	0.823296	0.821711	0.823736	0.82353	0.822883	0.82208	0.823229	0.824198	0.826556	0.826574	0.831017	0.820933	0.82145	0.821678	0.821428	0.821517	0.823408	0.820709	0.820369	0.820769	0.821566	0.822258	0.821226	0.821293	0.820992	0.821322	0.821987	0.821229	0.823007	0.822168	0.835555
CbasilensisGW210010S58	0.8238	0.834987	0.8363	0.838016	0.835687	0.835832	0.83634	0.836295	0.836182	0.873517	0.870037	0.873603	1	0.861417	0.871324	0.871998	0.871824	0.872434	0.823947	0.823265	0.823918	0.824401	0.82391	0.824171	0.825373	0.824585	0.829717	0.829638	0.834833	0.82275	0.823926	0.822786	0.822799	0.822141	0.825266	0.822564	0.821865	0.823274	0.822732	0.822884	0.823846	0.823117	0.822333	0.822853	0.822722	0.823754	0.825478	0.822884	0.836616
CbasilensisKF708	0.836127	0.848396	0.848729	0.850147	0.848577	0.848757	0.848447	0.849954	0.849271	0.862618	0.860796	0.859985	0.862226	1	0.861761	0.860487	0.861486	0.863317	0.836107	0.835817	0.837196	0.837366	0.834553	0.838555	0.838003	0.837738	0.840793	0.840062	0.847247	0.835657	0.836181	0.835624	0.836701	0.834819	0.836003	0.836842	0.836749	0.836897	0.836108	0.83707	0.837607	0.835058	0.835401	0.837316	0.835878	0.83615	0.83798	0.837161	0.845577
CbasilensisMAGBO332	0.821409	0.832775	0.833266	0.833334	0.832888	0.832686	0.83221	0.832222	0.833754	0.954604	0.974209	0.88478	0.871913	0.861607	1	0.922029	0.988659	0.96536	0.820946	0.821521	0.821415	0.821141	0.821393	0.821784	0.82256	0.822132	0.826718	0.826964	0.830962	0.820232	0.820709	0.820216	0.82123	0.819446	0.821351	0.819913	0.820145	0.820586	0.820031	0.820947	0.820984	0.819358	0.820826	0.820935	0.819676	0.820767	0.822206	0.820652	0.83278
CbasilensisOR16	0.820792	0.831956	0.831629	0.831902	0.831738	0.831471	0.830765	0.831266	0.831902	0.921997	0.920079	0.883305	0.872604	0.860939	0.922063	1	0.920417	0.92613	0.820122	0.821439	0.822061	0.821649	0.819745	0.821768	0.822057	0.82109	0.827058	0.827006	0.831227	0.818717	0.820172	0.819723	0.821041	0.820819	0.820656	0.819957	0.819736	0.820399	0.819182	0.819508	0.820907	0.819532	0.820012	0.820143	0.818655	0.819743	0.821776	0.820029	0.831737
CbasilensisSRS	0.820968	0.832751	0.833929	0.833146	0.833501	0.832085	0.831891	0.833516	0.832238	0.951937	0.972192	0.882078	0.872589	0.862228	0.988502	0.920494	1	0.964414	0.822435	0.821123	0.82196	0.822598	0.821288	0.822315	0.822041	0.822366	0.827861	0.827546	0.831648	0.819061	0.820677	0.824013	0.820746	0.818813	0.820314	0.820102	0.81996	0.819412	0.819916	0.820046	0.819729	0.820424	0.818599	0.819316	0.81884	0.824144	0.821689	0.820404	0.831794
CbasilensisUME74	0.821624	0.832198	0.832705	0.832825	0.833162	0.831869	0.832177	0.83286	0.833452	0.957332	0.961773	0.884567	0.870966	0.863932	0.965182	0.926779	0.964214	1	0.820763	0.821362	0.822718	0.823089	0.82204	0.823086	0.822594	0.822026	0.828429	0.828156	0.832551	0.821301	0.821035	0.820636	0.821409	0.820766	0.822075	0.821206	0.82099	0.82156	0.821483	0.821404	0.821335	0.821442	0.82081	0.821499	0.820761	0.820448	0.823155	0.821547	0.831472
CcampinensisBWSM125	0.854249	0.83889	0.839871	0.839364	0.839145	0.83781	0.837924	0.83961	0.839601	0.823008	0.825431	0.823569	0.824286	0.837046	0.822015	0.821602	0.822757	0.824221	1	0.995453	0.999193	0.998752	0.969742	0.996327	0.833218	0.832985	0.833647	0.833632	0.838249	0.828829	0.832605	0.824806	0.832597	0.830523	0.832422	0.824336	0.825585	0.831191	0.831403	0.831878	0.831818	0.825586	0.830843	0.831146	0.829336	0.824977	0.826534	0.826178	0.837485
CcampinensisG5	0.854125	0.838492	0.838352	0.838579	0.837392	0.837083	0.837213	0.838775	0.839971	0.826332	0.826328	0.822252	0.823559	0.838152	0.822296	0.821531	0.822379	0.823366	0.994913	1	0.995437	0.995005	0.969498	0.995733	0.827563	0.828175	0.83453	0.834969	0.838308	0.822957	0.825441	0.822587	0.82531	0.825515	0.826156	0.825539	0.825995	0.82565	0.8253	0.825641	0.825408	0.824392	0.826185	0.82627	0.82293	0.823024	0.827117	0.826518	0.83748
CcampinensisJCM30331	0.855173	0.839483	0.839984	0.840274	0.839515	0.838093	0.838671	0.840557	0.840594	0.822638	0.825776	0.824596	0.825068	0.838235	0.823015	0.822163	0.823818	0.824827	0.999136	0.995582	1	0.999601	0.970529	0.997161	0.834804	0.833432	0.836271	0.836717	0.839485	0.829463	0.833311	0.825975	0.833259	0.831574	0.832391	0.827345	0.827645	0.832237	0.831334	0.831498	0.832591	0.826738	0.832451	0.8322	0.829788	0.824958	0.828228	0.827697	0.839367
CcampinensisLMG19282T	0.855341	0.839801	0.839418	0.838765	0.839556	0.838191	0.838272	0.839783	0.839839	0.823374	0.826037	0.825056	0.824519	0.838589	0.823461	0.822424	0.821713	0.824696	0.998845	0.99556	0.999981	1	0.970245	0.997164	0.83324	0.833216	0.835716	0.836285	0.839984	0.829221	0.832857	0.824997	0.832399	0.830803	0.832606	0.825562	0.826044	0.831764	0.830594	0.830064	0.832221	0.824729	0.831094	0.832376	0.830598	0.825319	0.827669	0.827083	0.839604
CcampinensisMJ1	0.853992	0.838578	0.838747	0.839546	0.839112	0.837859	0.838313	0.838638	0.839879	0.827292	0.8282	0.823429	0.823591	0.838242	0.822539	0.821535	0.823159	0.822238	0.969999	0.969266	0.97	0.969462	1	0.970972	0.832422	0.83222	0.833737	0.833935	0.836454	0.828215	0.830228	0.824677	0.830972	0.830416	0.831141	0.824883	0.825711	0.830973	0.828559	0.829376	0.831828	0.824327	0.830196	0.830608	0.829749	0.824069	0.826062	0.826293	0.83708
CcampinensisS14E4C	0.855597	0.839211	0.838467	0.840133	0.838717	0.837926	0.838612	0.838813	0.839579	0.826673	0.827713	0.823306	0.824486	0.839747	0.822525	0.821956	0.823988	0.824283	0.996291	0.995898	0.996644	0.996481	0.971336	1	0.832907	0.833195	0.834876	0.835129	0.838668	0.828465	0.831615	0.824755	0.830945	0.829262	0.832455	0.825551	0.825878	0.830614	0.829233	0.829567	0.831663	0.825672	0.830357	0.830794	0.828717	0.825075	0.827571	0.826507	0.838029
CcauaeMKL01T	0.827355	0.840216	0.841851	0.841935	0.841253	0.840103	0.840491	0.842005	0.841197	0.82208	0.822531	0.824057	0.824837	0.838457	0.821694	0.821185	0.821207	0.822411	0.831172	0.826606	0.83227	0.832607	0.831221	0.831196	1	0.98833	0.834766	0.835361	0.840699	0.925759	0.92988	0.924113	0.930032	0.931466	0.924825	0.930356	0.928364	0.93185	0.931103	0.931191	0.931864	0.929	0.93213	0.930856	0.926248	0.924	0.988847	0.929226	0.836214
CcauaePHS1	0.827334	0.839783	0.841132	0.841273	0.840706	0.840177	0.840542	0.841172	0.841505	0.822607	0.824131	0.823667	0.826654	0.839732	0.821996	0.820724	0.822249	0.823213	0.832511	0.82699	0.833278	0.833506	0.831331	0.831296	0.987306	1	0.834471	0.835094	0.840832	0.925387	0.931358	0.924522	0.93116	0.931689	0.925589	0.928987	0.92901	0.930748	0.931266	0.931125	0.931782	0.929143	0.931717	0.932352	0.925897	0.924451	0.987088	0.93015	0.835487
CconsociatusLEh21	0.832715	0.881945	0.883519	0.882998	0.882482	0.882613	0.882349	0.883642	0.883852	0.828181	0.827605	0.828169	0.829864	0.841125	0.82825	0.826878	0.827856	0.829687	0.834348	0.835324	0.835731	0.83566	0.834103	0.834544	0.835084	0.833898	1	0.999983	0.881296	0.830579	0.832951	0.831407	0.832903	0.832951	0.833013	0.834349	0.833113	0.832007	0.83349	0.834064	0.832716	0.83282	0.833237	0.832504	0.831646	0.831813	0.834195	0.833535	0.874525
CconsociatusLEh25	0.833196	0.882035	0.8837	0.883426	0.883266	0.883182	0.882861	0.88341	0.883779	0.827801	0.828429	0.828111	0.829607	0.841742	0.82821	0.827218	0.827747	0.828967	0.834576	0.834991	0.835077	0.834959	0.833097	0.833547	0.835253	0.834657	0.999902	1	0.881535	0.831312	0.833595	0.831456	0.833627	0.833586	0.83333	0.833752	0.83325	0.83277	0.833208	0.834009	0.83377	0.832374	0.83397	0.832415	0.832315	0.831831	0.835723	0.833154	0.873984
CgehlotiiWGLv3T	0.837848	0.945636	0.947882	0.947851	0.948222	0.946486	0.946693	0.948185	0.947821	0.832326	0.832163	0.83344	0.835498	0.84826	0.832519	0.831574	0.832762	0.834325	0.838255	0.838446	0.838827	0.838906	0.836921	0.837874	0.842272	0.841381	0.881563	0.881665	1	0.83827	0.838337	0.838256	0.840413	0.839364	0.838569	0.838207	0.839401	0.838733	0.839219	0.838559	0.840168	0.838604	0.839404	0.838868	0.8387	0.83833	0.842176	0.83853	0.897292
Cgilardii270988120	0.824264	0.838032	0.838041	0.839499	0.838539	0.838503	0.838376	0.839679	0.839085	0.820668	0.821503	0.821525	0.823591	0.836267	0.82081	0.820551	0.819406	0.821618	0.828785	0.822764	0.829463	0.829305	0.829172	0.828417	0.925396	0.925764	0.832538	0.832734	0.837854	1	0.922042	0.998054	0.92212	0.922574	0.950121	0.921104	0.921157	0.923098	0.921685	0.921869	0.923471	0.920867	0.922917	0.923396	0.988845	0.998173	0.924266	0.921327	0.834649
CgilardiiATCC700815T	0.827035	0.839927	0.839327	0.839027	0.839605	0.839325	0.838815	0.839308	0.839094	0.82118	0.824625	0.82315	0.823311	0.83887	0.821604	0.820061	0.822392	0.82177	0.832361	0.825297	0.831792	0.832733	0.829987	0.833318	0.931087	0.931774	0.833231	0.832426	0.839686	0.922383	1	0.922942	0.999964	0.998104	0.922575	0.985802	0.988619	0.986485	0.997099	0.997241	0.986644	0.953847	0.998181	0.987834	0.9229	0.922585	0.929065	0.984138	0.834693
CgilardiiBF2002S	0.824852	0.839098	0.837713	0.839704	0.839105	0.838248	0.837956	0.840027	0.839056	0.819859	0.82344	0.82347	0.821691	0.836411	0.820257	0.820006	0.82463	0.821594	0.82609	0.823729	0.825786	0.825852	0.825343	0.824979	0.923694	0.924767	0.831842	0.831563	0.838572	0.998158	0.921977	1	0.922157	0.921871	0.950095	0.921664	0.921676	0.922507	0.921192	0.921466	0.921988	0.921202	0.921842	0.921754	0.988991	0.999623	0.924728	0.921557	0.834152
CgilardiiCCUG38401T	0.827038	0.838623	0.839578	0.838894	0.838784	0.838262	0.838226	0.839165	0.839389	0.820858	0.82305	0.822724	0.823424	0.837026	0.820717	0.819839	0.822254	0.821488	0.831873	0.824948	0.831485	0.831643	0.829758	0.831401	0.931016	0.93118	0.832933	0.833082	0.838556	0.922153	0.999741	0.922427	0.999894	0.998614	0.921925	0.986406	0.988816	0.986697	0.997321	0.997263	0.986564	0.953765	0.998429	0.988022	0.922792	0.922237	0.929495	0.984734	0.834576
CgilardiiCR3	0.826532	0.839444	0.838361	0.839429	0.838828	0.838356	0.838247	0.838858	0.838712	0.821392	0.823791	0.823	0.82487	0.836736	0.822006	0.819863	0.821558	0.822375	0.830238	0.825311	0.830126	0.831087	0.830478	0.831054	0.931922	0.931825	0.83426	0.834685	0.839701	0.922661	0.997928	0.921456	0.998182	1	0.921937	0.987138	0.988243	0.987188	0.999194	0.999228	0.987181	0.953331	0.999415	0.988683	0.922375	0.921385	0.929255	0.985857	0.835492
CgilardiiCSURQ4897	0.825649	0.839641	0.839673	0.839831	0.83899	0.839773	0.839913	0.839809	0.839385	0.820854	0.822232	0.823701	0.826462	0.838163	0.82034	0.820211	0.821071	0.821966	0.831375	0.825818	0.832575	0.833404	0.831859	0.832236	0.925628	0.925005	0.833961	0.833649	0.83841	0.951439	0.922003	0.950414	0.922154	0.921419	1	0.92076	0.920679	0.922642	0.921985	0.922197	0.922733	0.920871	0.922204	0.921868	0.951031	0.950756	0.923579	0.920704	0.834889
CgilardiiCY1	0.827136	0.838588	0.839987	0.839183	0.839821	0.838121	0.838655	0.83906	0.838865	0.821081	0.822359	0.822005	0.824292	0.8383	0.821142	0.820377	0.821026	0.821486	0.825713	0.825438	0.826986	0.826165	0.825263	0.825194	0.931175	0.930523	0.83342	0.833588	0.838946	0.921339	0.985829	0.921387	0.985988	0.986576	0.920348	1	0.987383	0.985803	0.98642	0.986449	0.985529	0.952935	0.986601	0.985165	0.921679	0.921687	0.929995	0.985443	0.836028
CgilardiiCY2	0.826205	0.840585	0.840972	0.840273	0.841147	0.83956	0.83945	0.839763	0.840713	0.820982	0.821946	0.822067	0.823357	0.837317	0.821249	0.819969	0.820705	0.821249	0.825762	0.82543	0.825789	0.825859	0.82553	0.825847	0.92897	0.929625	0.834032	0.834036	0.840119	0.921454	0.988431	0.921701	0.988781	0.98848	0.92089	0.98704	1	0.986666	0.988719	0.988662	0.986541	0.954226	0.988725	0.987985	0.921126	0.921931	0.929913	0.986634	0.834965
CgilardiiCY3	0.826324	0.838522	0.839988	0.839944	0.839386	0.838701	0.838544	0.83882	0.8394	0.820983	0.823312	0.823047	0.823415	0.836422	0.820415	0.819595	0.820668	0.821869	0.831041	0.82491	0.830636	0.831385	0.8308	0.830467	0.93231	0.931608	0.83257	0.832707	0.8399	0.923437	0.98608	0.921992	0.986508	0.986904	0.92233	0.986079	0.986939	1	0.987024	0.987158	0.999272	0.95499	0.987741	0.986899	0.923042	0.921559	0.929703	0.985761	0.834761
CgilardiiCY41	0.826157	0.838251	0.839474	0.839337	0.839555	0.83838	0.838348	0.839193	0.838643	0.820818	0.823139	0.822538	0.824875	0.837056	0.821158	0.81966	0.820782	0.821401	0.830619	0.824708	0.829615	0.830692	0.828784	0.829556	0.93171	0.931941	0.833883	0.833521	0.838151	0.92211	0.996657	0.922047	0.996884	0.999422	0.922591	0.986163	0.988473	0.987642	1	0.999991	0.987626	0.95369	0.999423	0.98854	0.923404	0.921702	0.929866	0.98625	0.834154
CgilardiiCY42	0.8263	0.839174	0.840547	0.839759	0.839911	0.838444	0.838972	0.839935	0.839154	0.820305	0.822754	0.822065	0.824783	0.836858	0.821627	0.81957	0.821782	0.821411	0.831565	0.825202	0.830479	0.830713	0.828977	0.830541	0.931828	0.93203	0.832905	0.832758	0.839139	0.922291	0.996736	0.921581	0.997081	0.999484	0.922036	0.98631	0.988591	0.987521	0.999971	1	0.987359	0.953725	0.999356	0.988551	0.923038	0.921484	0.930001	0.986253	0.834981
CgilardiiFDAARGOS639	0.827167	0.838385	0.840076	0.83875	0.838998	0.838257	0.838207	0.838299	0.838364	0.822768	0.823887	0.823675	0.824055	0.838423	0.82095	0.820694	0.820235	0.82229	0.832337	0.82509	0.832394	0.832575	0.831161	0.831618	0.931663	0.931549	0.833888	0.833887	0.840163	0.922836	0.985665	0.92157	0.986124	0.986888	0.922624	0.985917	0.986776	0.999098	0.987072	0.987089	1	0.954223	0.987036	0.986532	0.922768	0.921016	0.92942	0.985784	0.833869
CgilardiiJZ4	0.826529	0.839605	0.839587	0.839369	0.839467	0.839342	0.839857	0.839531	0.839896	0.822264	0.822123	0.822013	0.824441	0.837248	0.821325	0.821793	0.821404	0.822922	0.825243	0.826232	0.826774	0.827062	0.825364	0.825574	0.928884	0.929457	0.832383	0.832444	0.838229	0.920322	0.952876	0.920181	0.953499	0.952508	0.920566	0.952187	0.953755	0.954449	0.953344	0.953168	0.95408	1	0.953161	0.953038	0.920541	0.920766	0.929017	0.953935	0.834479
CgilardiiM5	0.827551	0.839432	0.839512	0.839634	0.839618	0.838073	0.838058	0.8397	0.840046	0.820913	0.821998	0.822847	0.824268	0.835724	0.820529	0.820036	0.820753	0.821966	0.830305	0.8254	0.83179	0.830382	0.830136	0.830188	0.931982	0.93196	0.833557	0.833448	0.838953	0.92231	0.997772	0.922016	0.998261	0.999276	0.922	0.9867	0.988598	0.987292	0.999449	0.999388	0.987527	0.953236	1	0.988499	0.922304	0.921666	0.929481	0.986059	0.834631
CgilardiiQJ1	0.826047	0.839626	0.839347	0.839486	0.839626	0.838407	0.839095	0.839645	0.839312	0.821475	0.822631	0.821945	0.824153	0.836913	0.821189	0.81939	0.820641	0.821515	0.829603	0.82501	0.830841	0.830934	0.830265	0.831075	0.931411	0.932839	0.833028	0.833439	0.838774	0.922692	0.987124	0.921466	0.987801	0.988406	0.921307	0.985329	0.988323	0.985785	0.988577	0.988485	0.986452	0.953362	0.987809	1	0.922408	0.921843	0.929299	0.985462	0.834204
CgilardiiUSM5	0.824666	0.837129	0.837511	0.838369	0.838829	0.839014	0.838264	0.839989	0.839777	0.821419	0.822653	0.823567	0.823332	0.835467	0.82022	0.819765	0.820231	0.822242	0.830575	0.823709	0.83002	0.830344	0.83047	0.829467	0.926289	0.926141	0.831973	0.831538	0.837159	0.988948	0.922252	0.988311	0.922806	0.922756	0.95092	0.921944	0.922118	0.922746	0.922922	0.923119	0.922884	0.921132	0.922965	0.923369	1	0.989101	0.923032	0.921498	0.833311
CgilardiiVKM3265D	0.823422	0.837392	0.837393	0.837853	0.837392	0.838293	0.837862	0.838568	0.838591	0.821004	0.823927	0.822536	0.823026	0.836712	0.82037	0.8199	0.824986	0.822274	0.825511	0.822607	0.825268	0.82551	0.824201	0.825523	0.924545	0.925146	0.830498	0.830759	0.838668	0.997968	0.922108	0.999915	0.922268	0.922056	0.950464	0.921811	0.921653	0.922098	0.921585	0.921337	0.921746	0.921335	0.922113	0.922177	0.989063	1	0.924819	0.921219	0.834142
CgilardiiW22	0.828221	0.839859	0.840445	0.841031	0.840887	0.840547	0.840923	0.841682	0.841481	0.822308	0.823539	0.822829	0.826027	0.838984	0.823155	0.821358	0.823104	0.823499	0.825934	0.8273	0.826975	0.827493	0.825587	0.826277	0.988701	0.987372	0.835	0.83481	0.840329	0.923672	0.929078	0.923775	0.928843	0.929145	0.922368	0.929607	0.929265	0.929256	0.929314	0.929204	0.928751	0.928561	0.92949	0.928584	0.923491	0.924117	1	0.930062	0.836656
CgilardiiWM02	0.825718	0.839496	0.839702	0.8393	0.840008	0.838027	0.83877	0.839571	0.839996	0.821645	0.823411	0.822701	0.823108	0.838404	0.82087	0.819429	0.820813	0.821675	0.826745	0.825466	0.827537	0.827821	0.826457	0.826912	0.929505	0.929972	0.833099	0.832741	0.839235	0.921081	0.984283	0.921593	0.984771	0.985425	0.920921	0.985704	0.986427	0.985936	0.985615	0.985498	0.985695	0.954571	0.985577	0.985527	0.921846	0.92139	0.930166	1	0.834393
ClacunaeS23T	0.836737	0.89856	0.899747	0.900369	0.899138	0.898682	0.899212	0.899464	0.899587	0.83371	0.83297	0.835706	0.837995	0.844889	0.832638	0.83161	0.832872	0.833802	0.837314	0.835838	0.837083	0.837745	0.835118	0.836116	0.835931	0.835232	0.875104	0.8753	0.896264	0.832932	0.833778	0.832873	0.834674	0.834841	0.833467	0.834529	0.835134	0.833351	0.833719	0.834022	0.833954	0.831979	0.8344	0.834275	0.832441	0.832739	0.83581	0.833352	1
ClaharisLMG23992T	0.83526	0.85363	0.85464	0.854993	0.854471	0.854052	0.853341	0.855072	0.855729	0.828054	0.827811	0.828419	0.829036	0.839233	0.828022	0.825847	0.827896	0.828981	0.835363	0.834983	0.836842	0.836062	0.835728	0.835492	0.83189	0.830628	0.851232	0.850724	0.853861	0.828223	0.830688	0.827289	0.830145	0.828794	0.831458	0.82871	0.828837	0.829441	0.82888	0.828798	0.830101	0.828645	0.828804	0.829576	0.828972	0.828032	0.829872	0.829136	0.854926
CmalaysiensisUSMAA1020T	0.823324	0.838588	0.839639	0.839131	0.83938	0.837981	0.837093	0.839706	0.840096	0.827526	0.828195	0.826874	0.831408	0.843712	0.827483	0.825524	0.826418	0.827685	0.824421	0.825017	0.824552	0.825357	0.82559	0.824411	0.831812	0.831246	0.832202	0.832626	0.837892	0.827349	0.829972	0.828225	0.828557	0.829618	0.829623	0.828436	0.829708	0.828923	0.829285	0.828333	0.829543	0.826526	0.828901	0.830369	0.826377	0.827151	0.830821	0.829829	0.836375
Cmetallidurans1624300024	0.841262	0.823456	0.824602	0.824493	0.825415	0.824384	0.823498	0.824395	0.824314	0.811708	0.819662	0.814645	0.813679	0.822731	0.81115	0.81155	0.816445	0.812049	0.840926	0.839483	0.840765	0.840036	0.847379	0.840122	0.819183	0.820311	0.822003	0.82165	0.822778	0.814682	0.819272	0.81666	0.820487	0.819309	0.817709	0.81669	0.816903	0.818987	0.82017	0.819945	0.819665	0.816483	0.819605	0.818619	0.816413	0.816045	0.81795	0.819905	0.823901
CmetalliduransBS1	0.842924	0.824887	0.826102	0.826363	0.825267	0.823671	0.824388	0.825845	0.825993	0.812135	0.816198	0.815198	0.813628	0.823428	0.810723	0.810443	0.814605	0.810686	0.83904	0.839125	0.83977	0.839493	0.845601	0.839149	0.818744	0.819838	0.823684	0.823673	0.825645	0.815888	0.819401	0.818269	0.820059	0.820704	0.818836	0.817581	0.817151	0.820141	0.820682	0.819959	0.820804	0.816525	0.819904	0.819337	0.816489	0.817744	0.817874	0.82114	0.823786
CmetalliduransCH34T	0.842205	0.824404	0.823568	0.825119	0.824455	0.82367	0.822927	0.824477	0.824716	0.813382	0.818769	0.816186	0.813631	0.823224	0.811559	0.810204	0.81733	0.812549	0.839713	0.839322	0.840065	0.839882	0.843818	0.840236	0.818485	0.824465	0.821451	0.822155	0.823187	0.815214	0.824434	0.819327	0.825033	0.81858	0.818234	0.820582	0.816906	0.819958	0.819852	0.81923	0.820946	0.81653	0.818424	0.817985	0.816103	0.818509	0.816401	0.82193	0.82499
CmetalliduransFDAARGOS675	0.841737	0.823212	0.823782	0.824154	0.824043	0.823014	0.822715	0.82449	0.824467	0.811763	0.818079	0.816539	0.81277	0.82352	0.811367	0.810368	0.816241	0.811366	0.839053	0.839189	0.839708	0.839895	0.843697	0.839857	0.818542	0.824197	0.822343	0.822235	0.822296	0.816314	0.825553	0.81866	0.825847	0.818826	0.817413	0.821087	0.817078	0.819017	0.820858	0.820585	0.819884	0.816408	0.818575	0.818535	0.816937	0.819137	0.818115	0.822136	0.824412
CmetalliduransH1130	0.843146	0.82453	0.825202	0.824961	0.824626	0.823502	0.823577	0.824914	0.825002	0.812533	0.816949	0.814639	0.813994	0.824077	0.811264	0.810401	0.814143	0.810676	0.839356	0.838641	0.839438	0.839399	0.839269	0.839524	0.817753	0.819632	0.822532	0.822809	0.824337	0.815258	0.818891	0.816792	0.819418	0.818772	0.816835	0.817412	0.81738	0.818612	0.819711	0.818793	0.819799	0.815588	0.819515	0.817682	0.81704	0.816186	0.81743	0.820446	0.824281
CmetalliduransMAG71	0.842648	0.824193	0.823751	0.824168	0.824018	0.823253	0.823029	0.825183	0.825368	0.812135	0.81455	0.81462	0.814783	0.822086	0.811394	0.81034	0.815477	0.8127	0.838194	0.839048	0.838216	0.838807	0.838774	0.838243	0.817431	0.818542	0.822751	0.823395	0.823923	0.812472	0.818663	0.813815	0.818852	0.817295	0.816762	0.818334	0.816803	0.818112	0.818508	0.818521	0.817866	0.816683	0.818224	0.816931	0.814084	0.814004	0.816971	0.819487	0.824204
CmetalliduransNA1	0.84196	0.825099	0.823916	0.826416	0.824478	0.823596	0.823482	0.824715	0.825813	0.811783	0.814286	0.813661	0.813789	0.8223	0.812192	0.809683	0.815647	0.812064	0.837188	0.838678	0.838952	0.838734	0.838592	0.839075	0.817208	0.820996	0.821419	0.821936	0.823079	0.813285	0.822452	0.816754	0.823037	0.817598	0.816985	0.820712	0.817116	0.817757	0.817978	0.818044	0.817468	0.816372	0.816769	0.81698	0.813968	0.816939	0.818188	0.817297	0.823421
CmetalliduransNA4	0.842473	0.822235	0.823248	0.824408	0.82323	0.823109	0.82305	0.823761	0.824397	0.810906	0.818692	0.814847	0.813783	0.821558	0.811444	0.810278	0.816562	0.8122	0.839435	0.83902	0.839373	0.839229	0.844627	0.839542	0.817371	0.818172	0.821323	0.821069	0.821663	0.813812	0.817549	0.815797	0.817561	0.817374	0.816111	0.815786	0.816292	0.817524	0.818868	0.818328	0.81753	0.815721	0.817764	0.816472	0.814913	0.815928	0.816823	0.817825	0.822684
CmetalliduransNBRC101272	0.842802	0.823576	0.822631	0.823218	0.823726	0.821819	0.821712	0.823283	0.823006	0.815009	0.819371	0.815243	0.814488	0.823001	0.809913	0.809791	0.820256	0.810605	0.838883	0.84208	0.839443	0.83892	0.8415	0.842504	0.819398	0.818448	0.821143	0.820995	0.823687	0.815252	0.820551	0.820749	0.820582	0.817631	0.817434	0.818179	0.817609	0.819275	0.819262	0.819306	0.818367	0.815994	0.818151	0.819009	0.815226	0.819676	0.816074	0.818862	0.823221
CmetalliduransNDB2Meth2	0.843434	0.82361	0.824116	0.824165	0.824685	0.823138	0.8233	0.824374	0.824886	0.813217	0.817141	0.81644	0.814622	0.823079	0.811636	0.811173	0.822168	0.81197	0.838819	0.840276	0.840135	0.840317	0.840847	0.840899	0.822962	0.819086	0.822977	0.822971	0.823475	0.81576	0.821629	0.8209	0.822235	0.8225	0.817161	0.821934	0.819111	0.823369	0.823337	0.822705	0.822797	0.816339	0.821854	0.818919	0.816257	0.820423	0.817865	0.821132	0.823541
CmetalliduransNDB3NO24	0.843603	0.823686	0.82414	0.82459	0.824872	0.823118	0.823447	0.824444	0.825467	0.814178	0.816958	0.816704	0.814229	0.822852	0.811996	0.811594	0.822695	0.812146	0.83916	0.840146	0.840137	0.839715	0.840782	0.841218	0.822861	0.818463	0.823202	0.82289	0.823817	0.815332	0.821551	0.820175	0.82243	0.822098	0.817336	0.821668	0.818894	0.822404	0.823193	0.822984	0.822403	0.816887	0.821707	0.819231	0.815528	0.819799	0.817601	0.820493	0.823192
CmetalliduransNDB4MOL1	0.843952	0.825702	0.824995	0.824659	0.825127	0.824033	0.825754	0.824211	0.826661	0.818962	0.818664	0.817029	0.812972	0.824172	0.810982	0.809725	0.812691	0.811945	0.838663	0.842162	0.840237	0.840349	0.849325	0.842735	0.819387	0.819454	0.821969	0.822663	0.82322	0.815437	0.820276	0.816278	0.820465	0.819278	0.818352	0.81676	0.817568	0.819671	0.819715	0.819646	0.820321	0.816813	0.818564	0.818309	0.817813	0.816801	0.817502	0.819951	0.823517
CmetalliduransNE12	0.84208	0.824003	0.824788	0.825235	0.82466	0.823472	0.824267	0.824613	0.826415	0.812812	0.818633	0.816866	0.815225	0.823473	0.811183	0.81106	0.816934	0.812535	0.839602	0.838909	0.839937	0.840089	0.845584	0.839306	0.818894	0.819433	0.821441	0.82207	0.823975	0.816089	0.825171	0.820093	0.825835	0.81894	0.818333	0.821137	0.817106	0.818711	0.820465	0.820645	0.819756	0.816497	0.818441	0.817951	0.817177	0.820661	0.817301	0.819639	0.82543
CmetalliduransNi2	0.842677	0.825613	0.824331	0.825333	0.8245	0.824312	0.823543	0.824479	0.826357	0.811959	0.819697	0.817202	0.815371	0.82289	0.811499	0.811486	0.818786	0.813777	0.839393	0.838728	0.839696	0.838976	0.845473	0.840064	0.819363	0.820122	0.822516	0.822663	0.824339	0.816093	0.821189	0.820626	0.821873	0.819579	0.817245	0.818962	0.817458	0.81951	0.821719	0.820968	0.820917	0.817183	0.81995	0.819172	0.81802	0.82067	0.8183	0.820288	0.824293
CmetalliduransYL2	0.842473	0.824524	0.824963	0.824935	0.823946	0.824377	0.823851	0.824578	0.82453	0.812009	0.813019	0.812806	0.813878	0.82249	0.811553	0.810482	0.811177	0.812471	0.839224	0.83938	0.8388	0.839775	0.83864	0.838842	0.816962	0.818237	0.822168	0.822321	0.825036	0.814939	0.817467	0.815434	0.817779	0.817848	0.816224	0.817476	0.817967	0.817958	0.817405	0.817274	0.818183	0.815997	0.818014	0.817143	0.815315	0.815165	0.816477	0.817954	0.823084
CmetalliduransZM02	0.8423	0.824731	0.824683	0.823701	0.824684	0.823925	0.823041	0.824014	0.824859	0.812319	0.813018	0.81376	0.813587	0.822237	0.811081	0.811614	0.812527	0.811873	0.838485	0.839142	0.839133	0.839247	0.838471	0.838717	0.818043	0.818487	0.82176	0.82195	0.822927	0.814718	0.816629	0.815306	0.817295	0.81805	0.817194	0.816667	0.817068	0.817102	0.817407	0.817179	0.817675	0.816045	0.816875	0.816837	0.815981	0.816002	0.817412	0.816579	0.824058
CmetalliduransZM16	0.84173	0.824766	0.824801	0.823867	0.824735	0.823925	0.823296	0.824089	0.824542	0.813315	0.812327	0.814195	0.81389	0.821951	0.812144	0.811321	0.812448	0.81235	0.839041	0.839443	0.839242	0.839332	0.838237	0.838795	0.818451	0.818858	0.822595	0.822812	0.8238	0.814664	0.817098	0.816086	0.817938	0.818409	0.817042	0.817419	0.818027	0.817909	0.81801	0.818072	0.817805	0.816946	0.817142	0.81734	0.815304	0.815775	0.817943	0.818006	0.825311
CmimosaeWGtm5T	0.835727	0.94163	0.943339	0.945301	0.943723	0.94273	0.942923	0.944697	0.945205	0.831992	0.832206	0.83144	0.834972	0.847197	0.831896	0.830185	0.832829	0.833248	0.837279	0.836469	0.837011	0.837513	0.836311	0.835697	0.839953	0.839698	0.882293	0.882303	0.958355	0.83744	0.837656	0.836957	0.838177	0.837778	0.838825	0.838575	0.838507	0.838034	0.838276	0.838401	0.839033	0.838033	0.837643	0.838857	0.836914	0.837647	0.841509	0.837338	0.896
CnantongensisE324	0.838233	0.94733	0.947966	0.94748	0.947813	0.9465	0.946713	0.946869	0.946726	0.837237	0.835229	0.834768	0.837293	0.850337	0.83323	0.833913	0.833711	0.835816	0.844984	0.843222	0.845789	0.846653	0.846379	0.847851	0.848527	0.846732	0.881489	0.882174	0.952652	0.843955	0.845812	0.841127	0.845653	0.844218	0.846385	0.840291	0.839791	0.844429	0.844629	0.844547	0.845669	0.840407	0.843849	0.844659	0.844441	0.840544	0.843521	0.841748	0.901674
CnantongensisHB4B5	0.83809	0.948705	0.949047	0.94883	0.948698	0.94779	0.947623	0.949165	0.948601	0.833702	0.834877	0.832818	0.836475	0.850207	0.834021	0.832477	0.833665	0.833451	0.840142	0.83939	0.841052	0.841259	0.839896	0.839701	0.843649	0.842508	0.88284	0.883372	0.95408	0.838295	0.839856	0.839451	0.839351	0.840204	0.840459	0.83929	0.839792	0.839837	0.839744	0.839766	0.840051	0.83869	0.839924	0.841272	0.839544	0.838767	0.842702	0.840463	0.899617
CnantongensisX1T	0.83964	0.946588	0.94686	0.94751	0.947218	0.945363	0.945648	0.947059	0.946886	0.836119	0.839472	0.836531	0.837117	0.851597	0.8341	0.833342	0.836006	0.834197	0.843359	0.84356	0.844658	0.844711	0.846173	0.846589	0.849895	0.84916	0.882194	0.881846	0.951577	0.84492	0.847295	0.845124	0.848625	0.844014	0.846838	0.842194	0.842188	0.845712	0.846424	0.846435	0.845936	0.841459	0.844443	0.84557	0.845804	0.844702	0.844079	0.842473	0.89841
Cnecator5	0.828027	0.845732	0.844555	0.845121	0.845944	0.844585	0.844227	0.84538	0.844734	0.820503	0.82179	0.821276	0.822184	0.830326	0.820073	0.817658	0.820307	0.821412	0.827193	0.827094	0.828219	0.828153	0.826475	0.828141	0.824577	0.824839	0.84386	0.843539	0.846126	0.823378	0.82376	0.823009	0.824367	0.824003	0.823151	0.823827	0.823677	0.822943	0.824132	0.824376	0.822732	0.822524	0.824006	0.823232	0.823824	0.823405	0.824505	0.823949	0.843964
CnecatorA51	0.835941	0.883939	0.884808	0.884862	0.885137	0.884235	0.883982	0.884898	0.886186	0.831919	0.830622	0.83271	0.831216	0.846252	0.831458	0.831306	0.831547	0.831365	0.838344	0.838645	0.839349	0.839498	0.836355	0.837856	0.836361	0.836071	0.880036	0.880588	0.882878	0.833835	0.835288	0.83452	0.836194	0.835915	0.836538	0.835344	0.836206	0.83514	0.834861	0.834773	0.835171	0.835383	0.836619	0.835687	0.835169	0.834867	0.837484	0.836382	0.890334
CnecatorALE26	0.83881	0.899545	0.90016	0.900511	0.899514	0.899454	0.899525	0.899814	0.901235	0.835906	0.834611	0.833863	0.836254	0.848186	0.833516	0.833556	0.833954	0.834978	0.838536	0.839728	0.839627	0.839557	0.83867	0.838883	0.839619	0.839357	0.879942	0.880305	0.899275	0.835168	0.836429	0.836297	0.836302	0.837856	0.835584	0.836711	0.835618	0.835572	0.836365	0.837413	0.837171	0.836042	0.837565	0.837171	0.835393	0.835687	0.837994	0.835262	0.918281
CnecatorATCC43291	0.835445	0.897274	0.899761	0.898921	0.898957	0.898247	0.898257	0.899641	0.899174	0.835319	0.834018	0.8328	0.835576	0.846995	0.833566	0.831887	0.833985	0.833965	0.838083	0.837811	0.839335	0.83837	0.837757	0.838494	0.83705	0.837137	0.878743	0.878387	0.896529	0.834145	0.836526	0.834385	0.836447	0.837151	0.834332	0.836296	0.835942	0.835927	0.836105	0.836724	0.837063	0.835763	0.836758	0.836995	0.834006	0.834521	0.837034	0.836838	0.91799
CnecatorB9	0.838105	0.898376	0.899806	0.900475	0.89929	0.898629	0.898568	0.900511	0.900051	0.833703	0.833403	0.833023	0.83741	0.847162	0.833522	0.833236	0.834341	0.834495	0.83915	0.840659	0.840543	0.840088	0.839627	0.838359	0.838865	0.839301	0.879975	0.880387	0.897529	0.834229	0.837537	0.834853	0.837552	0.837507	0.836706	0.836859	0.837858	0.838041	0.837916	0.837511	0.837505	0.836147	0.8375	0.836716	0.834979	0.83472	0.838504	0.837867	0.914791
CnecatorC39	0.835933	0.896563	0.897723	0.89806	0.897293	0.897216	0.897868	0.899035	0.897861	0.833646	0.833474	0.835909	0.835973	0.845251	0.832597	0.833013	0.833618	0.832186	0.836517	0.836804	0.837569	0.83782	0.837449	0.837344	0.836053	0.836451	0.878275	0.878256	0.89615	0.833648	0.833726	0.833228	0.834131	0.835753	0.833685	0.833891	0.834721	0.8346	0.833669	0.834198	0.834347	0.833943	0.834753	0.835343	0.834134	0.834168	0.837115	0.834454	0.920292
CnecatorCR12	0.836525	0.896618	0.897369	0.8979	0.896954	0.896975	0.897233	0.898485	0.897932	0.833084	0.833797	0.83445	0.835918	0.846013	0.832745	0.832734	0.833889	0.832502	0.838086	0.838346	0.839001	0.838681	0.83774	0.838136	0.836356	0.837042	0.879414	0.879271	0.895838	0.832817	0.834465	0.833564	0.835459	0.834941	0.834365	0.835653	0.835407	0.834672	0.834964	0.834749	0.833745	0.83513	0.835292	0.835566	0.83474	0.834366	0.836364	0.835561	0.919595
CnecatorDS4286	0.833557	0.922596	0.922994	0.922378	0.922587	0.922353	0.92261	0.923102	0.923447	0.830885	0.83012	0.832116	0.83237	0.847024	0.831102	0.828915	0.830827	0.832487	0.837133	0.837635	0.83789	0.837593	0.835587	0.836161	0.837811	0.838055	0.877616	0.877878	0.92035	0.834015	0.834635	0.834717	0.835241	0.835426	0.834604	0.835402	0.835045	0.835215	0.835669	0.836006	0.835352	0.834857	0.835521	0.83483	0.834269	0.834521	0.837126	0.83484	0.897338
CnecatorEM36	0.836187	0.885521	0.886477	0.886421	0.886232	0.885343	0.884996	0.886742	0.88724	0.832066	0.830827	0.832425	0.834673	0.844686	0.831108	0.830294	0.831414	0.832896	0.837514	0.837432	0.839141	0.838345	0.83555	0.836261	0.839485	0.83811	0.882004	0.881886	0.88568	0.83293	0.83582	0.832497	0.83555	0.835413	0.836265	0.836442	0.836625	0.83537	0.835503	0.835536	0.83672	0.834804	0.834385	0.835307	0.833972	0.834038	0.838507	0.835191	0.887722
CnecatorFDAARGOS1030	0.838158	0.898216	0.900575	0.900582	0.899921	0.898979	0.899254	0.900856	0.900058	0.835376	0.833465	0.834319	0.836838	0.848445	0.83431	0.833088	0.833535	0.833209	0.83955	0.840189	0.840342	0.840224	0.838438	0.839922	0.83739	0.839349	0.879855	0.879927	0.897537	0.835469	0.836396	0.835946	0.835736	0.837158	0.836137	0.835808	0.836125	0.835088	0.836881	0.83768	0.836314	0.835923	0.836508	0.837883	0.835884	0.836155	0.838424	0.836475	0.916629
CnecatorGoettingen	0.838237	0.898391	0.899922	0.900002	0.900297	0.899355	0.899679	0.899541	0.900679	0.835538	0.834246	0.835163	0.836406	0.848038	0.83439	0.83424	0.83484	0.834379	0.838913	0.839835	0.840015	0.840208	0.838331	0.839054	0.83929	0.839172	0.878929	0.880021	0.897732	0.835245	0.836793	0.836261	0.836723	0.837989	0.835668	0.837278	0.836628	0.836427	0.836136	0.837236	0.837896	0.836197	0.838103	0.837434	0.836056	0.836115	0.838203	0.837247	0.917167
CnecatorH850	0.835803	0.896521	0.898784	0.899448	0.898608	0.898298	0.897975	0.899011	0.898718	0.834072	0.834114	0.83285	0.837572	0.846753	0.832747	0.831903	0.834618	0.8342	0.83667	0.836977	0.837795	0.838607	0.836923	0.837409	0.835869	0.835435	0.878325	0.878402	0.896741	0.83449	0.835914	0.833688	0.836183	0.83703	0.835119	0.836874	0.835955	0.836157	0.836917	0.837201	0.83632	0.834956	0.836628	0.836099	0.834182	0.834024	0.835693	0.836474	0.917839
CnecatorN1	0.835173	0.897535	0.899284	0.898542	0.898732	0.897848	0.89736	0.899336	0.898573	0.834672	0.834692	0.831917	0.835203	0.846609	0.833709	0.832547	0.833877	0.833375	0.837516	0.838451	0.839118	0.839838	0.837823	0.838656	0.835262	0.836119	0.878791	0.879177	0.895685	0.833509	0.836575	0.833449	0.836497	0.836997	0.835289	0.835913	0.836308	0.835845	0.835406	0.836324	0.836103	0.834748	0.837423	0.836749	0.834839	0.833022	0.835569	0.836171	0.917187
CnecatorNBRC102504	0.838254	0.899078	0.900133	0.900021	0.89959	0.899495	0.898419	0.899353	0.900366	0.834401	0.834537	0.833564	0.83566	0.847569	0.834526	0.834361	0.834053	0.834524	0.838538	0.839328	0.839696	0.839537	0.838414	0.838571	0.838709	0.838026	0.88127	0.88084	0.899076	0.834713	0.83526	0.836081	0.836463	0.835565	0.837039	0.836794	0.835594	0.83648	0.835853	0.836158	0.836908	0.835251	0.836146	0.836486	0.835421	0.835156	0.838255	0.836081	0.917477
CnecatorNH9	0.837259	0.89842	0.899452	0.899844	0.900812	0.898565	0.898398	0.900147	0.899545	0.833571	0.838825	0.835845	0.836033	0.846278	0.834002	0.83361	0.833064	0.833845	0.838975	0.838966	0.839799	0.840201	0.839867	0.839715	0.838193	0.83618	0.877796	0.877858	0.897691	0.834236	0.835164	0.834596	0.83652	0.836935	0.834065	0.836656	0.835012	0.834039	0.836106	0.836612	0.834278	0.835353	0.83532	0.8356	0.834803	0.834655	0.83728	0.836207	0.963408
CnecatorNottingham	0.837841	0.898376	0.899786	0.9002	0.899485	0.898773	0.898874	0.89939	0.900838	0.836298	0.834327	0.834636	0.836348	0.847851	0.834017	0.833495	0.83395	0.834812	0.838912	0.839739	0.839943	0.840163	0.838482	0.838825	0.839123	0.839228	0.878796	0.879308	0.897882	0.835062	0.836154	0.836627	0.836153	0.837969	0.835624	0.836555	0.835527	0.835696	0.836351	0.837458	0.836767	0.835867	0.837444	0.837196	0.835592	0.83617	0.83792	0.835441	0.917105
CnecatorPHE36a	0.835953	0.898464	0.90082	0.901344	0.899991	0.899365	0.899327	0.901314	0.90082	0.836644	0.849611	0.832092	0.836932	0.84783	0.833818	0.833105	0.833841	0.833819	0.8389	0.841006	0.839402	0.838669	0.840582	0.840916	0.838962	0.838218	0.879907	0.880274	0.898877	0.833751	0.836104	0.835015	0.836199	0.83598	0.836294	0.836539	0.835965	0.836046	0.835944	0.836481	0.835831	0.835055	0.836236	0.834997	0.83427	0.834353	0.838069	0.835379	0.918209
CnecatorQL140	0.833721	0.881309	0.883643	0.882725	0.883811	0.882627	0.882853	0.883607	0.883113	0.830324	0.829225	0.830908	0.833312	0.843355	0.828871	0.828851	0.829208	0.830107	0.83495	0.835069	0.836582	0.835607	0.834452	0.835115	0.836409	0.836446	0.877407	0.876732	0.88157	0.832702	0.833927	0.8324	0.83482	0.833883	0.834312	0.834463	0.835358	0.834397	0.834575	0.834215	0.834245	0.833371	0.834143	0.833573	0.832881	0.833056	0.836879	0.834251	0.889023
CnecatorSHC23	0.834966	0.923354	0.925594	0.925203	0.925278	0.924125	0.923827	0.925753	0.924997	0.833438	0.84866	0.829959	0.832592	0.845554	0.830733	0.829892	0.83077	0.830974	0.839287	0.837323	0.839179	0.840041	0.840388	0.840968	0.84264	0.84139	0.877796	0.877677	0.921009	0.839527	0.840695	0.837878	0.840637	0.840633	0.840593	0.835566	0.835322	0.84059	0.840556	0.841066	0.840868	0.835894	0.839792	0.84053	0.840376	0.836582	0.83735	0.83661	0.898642
CnecatorUYPR2512	0.836912	0.896583	0.896723	0.897401	0.897533	0.895905	0.894862	0.897827	0.897152	0.833514	0.833493	0.832562	0.835647	0.847569	0.832655	0.832184	0.833424	0.831852	0.838234	0.838609	0.838923	0.838573	0.838842	0.837911	0.835896	0.836587	0.877366	0.877338	0.895991	0.834075	0.836044	0.834485	0.836053	0.836509	0.836572	0.836505	0.836227	0.835404	0.835807	0.836128	0.836965	0.834822	0.83677	0.83614	0.834193	0.834508	0.836978	0.835741	0.912586
CneocaledonicusSTM6070T	0.838047	0.940398	0.943214	0.943336	0.94285	0.941179	0.941459	0.944469	0.943331	0.832242	0.831657	0.833638	0.835421	0.849099	0.833605	0.832032	0.83296	0.832073	0.838159	0.83797	0.83909	0.838941	0.836844	0.838269	0.843443	0.842401	0.882216	0.881987	0.951119	0.839076	0.84045	0.840126	0.840538	0.840769	0.840694	0.84031	0.841449	0.840444	0.840854	0.840917	0.840556	0.841005	0.840723	0.841121	0.837865	0.839476	0.842012	0.840257	0.895441
CneocaledonicusSTM6082	0.838277	0.940356	0.9425	0.943496	0.94236	0.940496	0.940841	0.943838	0.944139	0.832209	0.831684	0.832785	0.836912	0.848628	0.832386	0.830758	0.832476	0.832973	0.83833	0.838613	0.838972	0.839289	0.836857	0.837671	0.84333	0.842484	0.882256	0.882018	0.951144	0.838654	0.841128	0.838846	0.84156	0.842378	0.840732	0.841151	0.841199	0.841208	0.84138	0.840994	0.841341	0.840545	0.841266	0.840215	0.839613	0.839208	0.843011	0.84047	0.895404
CneocaledonicusSTM6160	0.839514	0.940168	0.942138	0.943134	0.941757	0.94044	0.940643	0.94394	0.943806	0.833512	0.831947	0.834615	0.835732	0.849373	0.833097	0.832329	0.831557	0.833316	0.83794	0.837622	0.838719	0.837832	0.837482	0.837823	0.843764	0.842706	0.882213	0.882135	0.950402	0.838806	0.839779	0.838937	0.841241	0.841774	0.841318	0.84069	0.840221	0.840483	0.840126	0.840542	0.841905	0.840785	0.840962	0.841172	0.837841	0.838658	0.842799	0.840834	0.895848
CnumazuensisJCM9086	0.829411	0.846414	0.847695	0.847259	0.847458	0.846654	0.846756	0.847124	0.846437	0.822145	0.820809	0.821769	0.822049	0.831212	0.822082	0.820503	0.822107	0.821471	0.828771	0.828361	0.828595	0.828814	0.828384	0.828838	0.825473	0.824411	0.847771	0.847786	0.846951	0.823082	0.824924	0.823846	0.824414	0.824536	0.82543	0.825198	0.824553	0.824259	0.824806	0.825557	0.824514	0.824421	0.824842	0.824365	0.825048	0.824003	0.82422	0.824353	0.843595
CnumazuensisLMG26411T	0.828989	0.846329	0.845983	0.847348	0.847806	0.846686	0.846295	0.84699	0.846073	0.822143	0.821612	0.820864	0.822253	0.832332	0.820778	0.819712	0.821036	0.821456	0.828128	0.827794	0.828111	0.828069	0.827489	0.828053	0.824429	0.823874	0.846666	0.84663	0.845956	0.82294	0.824892	0.823407	0.824931	0.824045	0.824314	0.825706	0.825273	0.824643	0.824769	0.825044	0.824261	0.824	0.825026	0.824859	0.824354	0.824176	0.823915	0.823888	0.844977
CoxalaticusHAMBI2164	0.838623	0.888524	0.88775	0.887979	0.887773	0.887761	0.887849	0.887685	0.88658	0.834091	0.832762	0.83303	0.833578	0.846078	0.831787	0.830825	0.831961	0.832903	0.839241	0.839857	0.838874	0.839278	0.839247	0.839068	0.840056	0.839842	0.934531	0.934436	0.888798	0.834819	0.838872	0.836007	0.839837	0.839234	0.837576	0.838266	0.83811	0.837443	0.837819	0.838204	0.83893	0.83719	0.838695	0.83884	0.835951	0.836328	0.839648	0.839206	0.882998
CoxalaticusJPY540	0.833767	0.885925	0.885062	0.885187	0.88451	0.884274	0.884379	0.884631	0.884414	0.830717	0.829863	0.829087	0.83054	0.842661	0.8305	0.828202	0.829426	0.829962	0.834283	0.835671	0.834875	0.835403	0.834151	0.833993	0.837456	0.835867	0.94624	0.94632	0.882251	0.833789	0.833365	0.834253	0.833416	0.834241	0.834097	0.835314	0.834583	0.833442	0.834354	0.834184	0.833262	0.833127	0.832875	0.833508	0.832064	0.833684	0.836266	0.834452	0.877933
CoxalaticusLMG2235T	0.837199	0.887797	0.887277	0.887768	0.887898	0.887123	0.887747	0.887742	0.888175	0.833744	0.833275	0.832472	0.833966	0.84638	0.832993	0.830705	0.832773	0.834481	0.838368	0.83891	0.83858	0.837842	0.837537	0.837333	0.839313	0.839458	0.934259	0.933974	0.889352	0.835157	0.837673	0.835654	0.838527	0.837728	0.838266	0.836867	0.836411	0.835963	0.837716	0.83828	0.837081	0.836669	0.837902	0.837708	0.83627	0.835793	0.840066	0.837731	0.882452
CoxalaticusNBRC13593T	0.838492	0.887816	0.888285	0.88867	0.88809	0.887583	0.887794	0.888564	0.887301	0.832168	0.832126	0.833097	0.833317	0.847674	0.831958	0.829854	0.832426	0.833742	0.839652	0.839368	0.839492	0.838794	0.838551	0.838825	0.838629	0.839765	0.934994	0.934246	0.889286	0.83428	0.837414	0.835366	0.837944	0.837366	0.838037	0.836975	0.836709	0.836638	0.837743	0.837821	0.836927	0.836629	0.83679	0.836372	0.835712	0.835595	0.838989	0.837005	0.882368
CoxalaticusOx1	0.835723	0.888458	0.888735	0.888628	0.888332	0.88831	0.888081	0.888434	0.888406	0.83266	0.832657	0.832312	0.833743	0.846687	0.831172	0.830379	0.831902	0.832808	0.838748	0.838632	0.839131	0.83824	0.838476	0.837341	0.841272	0.840652	0.933862	0.934171	0.888354	0.834813	0.837622	0.835699	0.838419	0.838416	0.838285	0.837456	0.837745	0.836336	0.838477	0.837366	0.837275	0.837495	0.838251	0.838124	0.836445	0.835765	0.840255	0.838253	0.882724
CoxalaticusOx1mCherry	0.837771	0.887769	0.888016	0.88778	0.88694	0.887043	0.887817	0.888068	0.887114	0.833546	0.833653	0.832623	0.834207	0.848056	0.833345	0.830732	0.832941	0.833842	0.839252	0.840478	0.838919	0.838793	0.838435	0.839099	0.839492	0.839856	0.933489	0.933875	0.889743	0.835116	0.838497	0.835467	0.838468	0.839174	0.837519	0.838214	0.837407	0.83727	0.838534	0.839021	0.838498	0.837365	0.838894	0.838088	0.834959	0.835344	0.839604	0.838262	0.882979
CoxalaticusT2	0.836728	0.886721	0.888531	0.888374	0.887911	0.887759	0.887322	0.887753	0.887639	0.833606	0.833844	0.833685	0.834479	0.846618	0.831142	0.830805	0.832051	0.833331	0.842514	0.8381	0.842597	0.842405	0.842032	0.842014	0.843454	0.8441	0.931284	0.931426	0.888744	0.839109	0.840588	0.837637	0.84139	0.84123	0.842399	0.836636	0.837089	0.840181	0.841276	0.840998	0.841094	0.836459	0.84151	0.841121	0.839977	0.837321	0.840592	0.838875	0.883064
CoxalaticusX32	0.836426	0.887454	0.886384	0.885916	0.885291	0.884751	0.885309	0.886306	0.88593	0.832316	0.833421	0.831955	0.832745	0.845148	0.83161	0.828374	0.831295	0.830947	0.836648	0.836735	0.836372	0.836282	0.835704	0.835411	0.83916	0.839421	0.934262	0.934363	0.885566	0.83557	0.837194	0.836251	0.837234	0.837521	0.83657	0.836415	0.836023	0.836667	0.83742	0.8374	0.837593	0.835818	0.836781	0.836576	0.836403	0.836062	0.837202	0.837374	0.878644
CpampaeCCUG45425	0.82662	0.821401	0.822499	0.822032	0.822879	0.82229	0.821771	0.822827	0.822172	0.809622	0.810653	0.809574	0.810138	0.819581	0.810472	0.810071	0.810606	0.809252	0.826102	0.827105	0.827433	0.827293	0.827379	0.826997	0.817909	0.81769	0.817796	0.818044	0.821543	0.816246	0.817996	0.816362	0.81761	0.817859	0.818339	0.817535	0.817574	0.816885	0.818857	0.818151	0.817348	0.81671	0.817898	0.817089	0.816386	0.816745	0.816869	0.81748	0.818555
CpampaeLMG32289T	0.826207	0.8219	0.822308	0.82204	0.822298	0.821307	0.821767	0.8222	0.82189	0.810712	0.810421	0.809853	0.810424	0.819771	0.810189	0.809736	0.809891	0.80939	0.825868	0.826197	0.826926	0.827488	0.826781	0.8268	0.816856	0.81639	0.817666	0.818077	0.820799	0.815763	0.817293	0.815626	0.817296	0.817003	0.818012	0.816494	0.81708	0.815184	0.817472	0.81754	0.816258	0.815913	0.817324	0.81585	0.81664	0.815836	0.817316	0.816708	0.818231
Cpauculus19C6	0.862407	0.834966	0.835457	0.836391	0.835291	0.836011	0.835583	0.836454	0.836625	0.819571	0.819341	0.819683	0.820799	0.831337	0.819048	0.818114	0.819603	0.820436	0.849135	0.849233	0.84931	0.849238	0.848097	0.85025	0.824314	0.82343	0.830994	0.831193	0.835199	0.821483	0.821516	0.820257	0.82277	0.822402	0.823916	0.822359	0.822187	0.821425	0.822535	0.822946	0.822905	0.82167	0.822043	0.822538	0.821305	0.820508	0.823783	0.822363	0.832974
CpauculusBHJ32i	0.844869	0.826579	0.825994	0.827201	0.82684	0.826144	0.826139	0.827088	0.827796	0.812207	0.812756	0.813826	0.813863	0.822559	0.8112	0.810735	0.811713	0.812034	0.836331	0.836222	0.836927	0.836262	0.837973	0.836503	0.819065	0.8192	0.821134	0.821205	0.825602	0.817721	0.819355	0.817831	0.818704	0.819787	0.819562	0.81782	0.818428	0.818927	0.818944	0.819318	0.819683	0.818888	0.819524	0.81898	0.817246	0.817442	0.818172	0.818938	0.822896
CpauculusCCUG12507T	0.846272	0.82628	0.826456	0.827208	0.826182	0.826031	0.826405	0.827212	0.826596	0.812799	0.814341	0.815764	0.813754	0.822413	0.811725	0.810436	0.81387	0.813308	0.836833	0.836033	0.837891	0.837396	0.837865	0.837189	0.82087	0.819456	0.820824	0.820911	0.824876	0.819101	0.821112	0.819107	0.820765	0.820227	0.821336	0.819396	0.819111	0.821276	0.820975	0.821582	0.821199	0.818279	0.82066	0.819816	0.818988	0.818536	0.818064	0.820188	0.823808
CpauculusERR7163067concoct124	0.845078	0.824765	0.825732	0.824771	0.824629	0.825064	0.824829	0.825239	0.825529	0.810992	0.813305	0.817052	0.815026	0.823278	0.810097	0.81019	0.812879	0.811617	0.835304	0.834373	0.836014	0.835448	0.836173	0.835886	0.819492	0.81861	0.821671	0.821932	0.824616	0.816995	0.821332	0.818336	0.821203	0.819384	0.820203	0.819011	0.818868	0.819005	0.82011	0.820187	0.819134	0.818139	0.819162	0.818116	0.817365	0.81859	0.817586	0.818626	0.823049
CpauculusFDAARGOS1472	0.846117	0.826391	0.826911	0.826994	0.826115	0.826725	0.826535	0.827218	0.826425	0.812764	0.815341	0.816091	0.813245	0.822884	0.811815	0.810812	0.814064	0.812028	0.836576	0.836445	0.83723	0.837633	0.839755	0.837377	0.81963	0.820525	0.821716	0.822362	0.824198	0.818859	0.821098	0.818836	0.820987	0.820181	0.820333	0.818809	0.818719	0.822452	0.820794	0.821239	0.823462	0.81906	0.820626	0.820644	0.819152	0.818098	0.818493	0.820945	0.824148
CpauculusFDAARGOS614	0.874375	0.842617	0.842948	0.843703	0.843119	0.843321	0.84307	0.842798	0.844107	0.831124	0.827452	0.822559	0.825965	0.842165	0.825247	0.823327	0.824851	0.824209	0.860784	0.862914	0.861164	0.861019	0.86773	0.8622	0.83229	0.831543	0.838109	0.838386	0.842461	0.827094	0.829963	0.827198	0.830786	0.830388	0.829613	0.829492	0.830642	0.831362	0.830357	0.830833	0.831218	0.828546	0.83098	0.831618	0.827104	0.827392	0.830963	0.832154	0.841786
CpauculusFDAARGOS664	0.831585	0.824894	0.825552	0.826023	0.824733	0.824925	0.823983	0.826906	0.826323	0.811935	0.810976	0.811638	0.811639	0.824093	0.811288	0.810963	0.810703	0.811797	0.83139	0.832143	0.83233	0.832393	0.832519	0.832027	0.821213	0.820731	0.822306	0.822746	0.824863	0.819108	0.821261	0.819036	0.820356	0.821668	0.821377	0.820411	0.821092	0.82041	0.819944	0.820499	0.820636	0.821305	0.820643	0.82156	0.819145	0.819589	0.820568	0.822076	0.823114
CpauculusHI2903	0.845605	0.826586	0.826449	0.826814	0.826265	0.825242	0.825957	0.8273	0.827651	0.818616	0.818094	0.815295	0.813977	0.824419	0.811075	0.810544	0.812109	0.812181	0.836923	0.838825	0.837367	0.836838	0.841102	0.839076	0.821455	0.82097	0.821158	0.821877	0.824959	0.820064	0.821489	0.818644	0.821191	0.819596	0.82182	0.81855	0.818438	0.822014	0.820405	0.820614	0.822588	0.819384	0.820014	0.819653	0.819459	0.818793	0.81789	0.820066	0.823345
CpauculusJCM11286	0.846023	0.825767	0.826425	0.827547	0.82617	0.825654	0.825678	0.826777	0.826773	0.812449	0.815324	0.816023	0.814121	0.821738	0.812386	0.810613	0.814676	0.812161	0.837007	0.836223	0.838083	0.837097	0.83786	0.837435	0.819688	0.820033	0.821389	0.821575	0.825193	0.818765	0.821819	0.818725	0.821294	0.820757	0.820501	0.820132	0.819703	0.821954	0.821419	0.821682	0.821799	0.819387	0.820023	0.820069	0.819481	0.819451	0.818245	0.819645	0.823197
CpauculusKF709	0.844688	0.824949	0.825069	0.826723	0.825655	0.82443	0.82493	0.826319	0.826448	0.811753	0.814475	0.814857	0.813367	0.822458	0.809244	0.808785	0.812018	0.810494	0.835915	0.834371	0.836586	0.836223	0.837553	0.836153	0.825277	0.821055	0.821908	0.82181	0.823596	0.821921	0.821476	0.820965	0.822395	0.822665	0.819974	0.820444	0.8181	0.822738	0.824472	0.82534	0.823442	0.817776	0.823093	0.819472	0.819703	0.820517	0.817019	0.819854	0.823307
CpauculusMF1	0.845923	0.825381	0.825909	0.826026	0.825376	0.825731	0.825182	0.826097	0.825625	0.816073	0.816726	0.812982	0.814001	0.821684	0.811	0.809287	0.81235	0.812215	0.835817	0.841889	0.83562	0.836127	0.84478	0.842378	0.819432	0.819776	0.821969	0.822417	0.825484	0.819414	0.820936	0.81748	0.820694	0.820693	0.820202	0.817518	0.817783	0.820296	0.820281	0.820804	0.820514	0.818111	0.820846	0.819853	0.818195	0.817061	0.815983	0.820638	0.822238
CpauculusMSL348	0.846779	0.824864	0.826271	0.827458	0.825612	0.825046	0.824538	0.826717	0.826415	0.81304	0.814131	0.816025	0.814245	0.822041	0.810994	0.809306	0.812048	0.812727	0.836219	0.84104	0.836982	0.836787	0.841859	0.841342	0.821729	0.819038	0.821208	0.822364	0.825073	0.819353	0.819671	0.818249	0.819569	0.820851	0.820412	0.819981	0.818972	0.82111	0.82043	0.820419	0.821235	0.818517	0.821002	0.818793	0.817312	0.817835	0.818199	0.820764	0.824131
CpauculusUM1	0.861578	0.83216	0.83186	0.832035	0.83148	0.831975	0.831664	0.832005	0.833631	0.819961	0.818796	0.817914	0.820345	0.829871	0.818544	0.816428	0.818404	0.818638	0.846672	0.847736	0.848572	0.848338	0.847232	0.847514	0.821678	0.822186	0.829358	0.829014	0.831452	0.820144	0.820954	0.820551	0.820405	0.820508	0.8219	0.820219	0.821036	0.820125	0.820232	0.820541	0.820778	0.820943	0.820736	0.820349	0.820759	0.820455	0.821885	0.821152	0.833568
CpauculusWGS2058	0.845828	0.825913	0.825287	0.825644	0.82599	0.824751	0.82471	0.825413	0.825582	0.812745	0.811744	0.814032	0.813581	0.822736	0.810874	0.811141	0.811796	0.81167	0.836746	0.837021	0.836747	0.836578	0.837891	0.836696	0.818858	0.819352	0.821925	0.822214	0.825107	0.816926	0.819047	0.816334	0.818657	0.81954	0.816487	0.81912	0.819193	0.81972	0.81926	0.818869	0.820125	0.818916	0.819956	0.818292	0.816719	0.816519	0.817922	0.819789	0.822051
CphytohabitansAcVe191a	0.835474	0.884306	0.885274	0.886242	0.886048	0.885307	0.885136	0.885723	0.886399	0.829312	0.829157	0.829398	0.830513	0.84259	0.829451	0.827822	0.828901	0.829312	0.835476	0.835527	0.836175	0.835304	0.835557	0.835617	0.8378	0.836907	0.938613	0.939092	0.882898	0.83482	0.834506	0.834046	0.835013	0.833893	0.834614	0.83514	0.834989	0.834996	0.835356	0.835213	0.834647	0.834309	0.834669	0.834897	0.833031	0.835226	0.836931	0.835175	0.876479
CphytohabitansAcVe196a	0.834665	0.884109	0.886315	0.88599	0.885017	0.885435	0.885361	0.885646	0.885567	0.829404	0.830322	0.82966	0.832592	0.844247	0.829796	0.829033	0.829686	0.829759	0.835008	0.835046	0.835394	0.835502	0.834815	0.835051	0.836887	0.837398	0.939638	0.939705	0.884275	0.833128	0.834587	0.832501	0.834993	0.834496	0.835272	0.83534	0.835224	0.835472	0.835287	0.83512	0.835142	0.834576	0.834867	0.833329	0.833074	0.832778	0.83813	0.835105	0.878032
CphytorumLMG19430	0.838244	0.946858	0.949052	0.949546	0.949116	0.947804	0.948102	0.949461	0.950405	0.833759	0.832562	0.834598	0.837002	0.849046	0.833921	0.832419	0.833385	0.833841	0.839295	0.840147	0.841443	0.840072	0.839576	0.839314	0.844102	0.844005	0.882654	0.882516	0.963221	0.840509	0.841119	0.840213	0.841215	0.840318	0.841674	0.839424	0.841012	0.840413	0.840128	0.840648	0.840693	0.840606	0.840083	0.841065	0.839963	0.840196	0.844023	0.8406	0.898016
CphytorumMLR244	0.838382	0.949004	0.948801	0.949846	0.94909	0.948584	0.948336	0.94954	0.950163	0.8348	0.834035	0.835596	0.83662	0.849016	0.834702	0.833724	0.833537	0.833293	0.838511	0.83892	0.839587	0.83915	0.837657	0.838978	0.843443	0.843365	0.88217	0.882629	0.960951	0.838865	0.840272	0.838217	0.840379	0.840929	0.841114	0.840616	0.840493	0.840536	0.840667	0.84141	0.841027	0.839431	0.840448	0.841276	0.838855	0.838881	0.842126	0.840193	0.898303
CpinatubonensisCGMCC112285	0.826675	0.84497	0.844551	0.84591	0.844481	0.844271	0.843774	0.844754	0.844461	0.820802	0.822679	0.822791	0.822842	0.832036	0.819972	0.818373	0.820036	0.821273	0.833459	0.828543	0.832821	0.833118	0.831051	0.833931	0.8306	0.829042	0.845069	0.844157	0.845273	0.829113	0.828815	0.826056	0.828914	0.828216	0.8306	0.824187	0.823437	0.829677	0.829103	0.828713	0.829048	0.822342	0.82882	0.82855	0.829884	0.825495	0.824689	0.824471	0.844492
CpinatubonensisHN2	0.827975	0.844927	0.844093	0.846024	0.845293	0.843518	0.843917	0.845666	0.846339	0.821262	0.821122	0.81914	0.820939	0.829714	0.819827	0.819204	0.819947	0.820324	0.826875	0.827914	0.827177	0.827782	0.826942	0.827787	0.822836	0.823211	0.843229	0.843445	0.84496	0.824513	0.823814	0.823973	0.823852	0.824421	0.823342	0.82383	0.824198	0.823521	0.824884	0.824197	0.824235	0.822012	0.82465	0.824044	0.824233	0.823798	0.824243	0.825387	0.843738
CpinatubonensisLMG23994T	0.827873	0.84438	0.844867	0.84588	0.845598	0.845094	0.844443	0.845965	0.845499	0.820516	0.820857	0.820653	0.822585	0.831782	0.820495	0.819365	0.819763	0.821427	0.829061	0.828668	0.829235	0.829885	0.827799	0.829183	0.824954	0.823766	0.845358	0.844735	0.845311	0.82253	0.825696	0.82281	0.825929	0.825459	0.824394	0.824707	0.825776	0.824013	0.825655	0.824857	0.824584	0.823203	0.824801	0.824862	0.823893	0.822724	0.824743	0.8245	0.844456
CpinatubonensisSM52	0.827867	0.845075	0.844716	0.845646	0.846132	0.844556	0.844329	0.84603	0.844577	0.820782	0.819953	0.820071	0.820683	0.82975	0.818963	0.818798	0.819712	0.820684	0.826245	0.827099	0.827043	0.827245	0.825383	0.827304	0.823301	0.823183	0.8429	0.842844	0.843824	0.822801	0.824479	0.823591	0.824341	0.824465	0.822992	0.823929	0.822889	0.822038	0.824427	0.824619	0.823038	0.822333	0.824356	0.823058	0.823274	0.823804	0.823513	0.823631	0.845003
CplantarumASC64T	0.827546	0.821421	0.82157	0.822032	0.822238	0.821683	0.821559	0.821896	0.821999	0.811528	0.812209	0.809698	0.810916	0.820826	0.810111	0.80917	0.810668	0.810335	0.828329	0.829217	0.829203	0.829619	0.829472	0.828838	0.819026	0.818854	0.819424	0.819513	0.821339	0.815994	0.818229	0.816566	0.818804	0.81801	0.819498	0.818421	0.819709	0.817746	0.818698	0.818585	0.817878	0.818162	0.818696	0.818502	0.818053	0.81691	0.818173	0.818403	0.820565
CplantarumEM05	0.827172	0.823091	0.822481	0.823704	0.823139	0.821533	0.821692	0.823081	0.823207	0.810506	0.811253	0.809712	0.812077	0.81969	0.809736	0.809399	0.809392	0.810504	0.827076	0.828439	0.828132	0.82831	0.827445	0.828038	0.817623	0.818436	0.818331	0.81878	0.822187	0.816306	0.816206	0.816565	0.817751	0.81668	0.820802	0.817991	0.81782	0.816138	0.816977	0.817169	0.815568	0.817616	0.816654	0.817315	0.816456	0.816915	0.818308	0.817598	0.819815
CplantarumEM19	0.826309	0.822504	0.821897	0.822239	0.822195	0.821555	0.821243	0.822219	0.823094	0.81056	0.811099	0.807948	0.811752	0.819152	0.810197	0.809039	0.81068	0.809505	0.827541	0.829007	0.828541	0.828829	0.828006	0.828328	0.818734	0.819252	0.818143	0.81865	0.82109	0.816575	0.818519	0.817885	0.818044	0.818267	0.81928	0.818837	0.819776	0.81676	0.817914	0.818224	0.817078	0.818189	0.818264	0.818519	0.817112	0.817579	0.81877	0.818171	0.819356
CplantarumEM20	0.826041	0.82259	0.822311	0.822112	0.821663	0.82078	0.820724	0.821945	0.822527	0.809492	0.809204	0.807996	0.811406	0.819481	0.809512	0.808573	0.80958	0.809129	0.827002	0.828408	0.828243	0.828893	0.827943	0.827936	0.819651	0.819658	0.817485	0.818092	0.820764	0.816219	0.818162	0.816873	0.818431	0.817945	0.81983	0.818171	0.818628	0.815986	0.817761	0.817846	0.816501	0.818339	0.818005	0.818164	0.816874	0.817495	0.818934	0.818064	0.820194
CplantarumLMG26296	0.827223	0.821781	0.821277	0.822703	0.821903	0.822213	0.821792	0.822009	0.821904	0.810611	0.810725	0.80859	0.8122	0.819997	0.80922	0.809228	0.809454	0.808864	0.828627	0.829887	0.830581	0.831116	0.829184	0.829244	0.818007	0.818654	0.818292	0.818583	0.820611	0.817455	0.818811	0.817496	0.819152	0.819297	0.819651	0.818458	0.819695	0.818118	0.819708	0.81969	0.818142	0.81742	0.819231	0.818933	0.818459	0.818269	0.817861	0.818673	0.8207
CplantarumMA12za	0.825977	0.822077	0.82183	0.82221	0.822572	0.820953	0.82164	0.821997	0.822875	0.810329	0.810515	0.808689	0.811056	0.821068	0.810531	0.809135	0.810475	0.809687	0.828464	0.828996	0.829373	0.82938	0.828972	0.829102	0.81992	0.819171	0.817099	0.816884	0.821452	0.816334	0.817922	0.816116	0.818233	0.818209	0.821031	0.817309	0.818671	0.81744	0.818277	0.818776	0.818105	0.817574	0.818192	0.819309	0.816652	0.817219	0.819853	0.818672	0.819422
CplantarumMA14a	0.827722	0.821681	0.822035	0.822701	0.821478	0.821243	0.821649	0.821727	0.822425	0.810218	0.811595	0.809261	0.812014	0.821275	0.810815	0.808737	0.810371	0.80992	0.829081	0.829586	0.829918	0.829899	0.828058	0.829177	0.819048	0.818615	0.818419	0.818793	0.821377	0.815588	0.818485	0.816379	0.818319	0.81923	0.819556	0.817808	0.818464	0.817069	0.818691	0.81881	0.817357	0.817564	0.818684	0.817956	0.817439	0.816276	0.818564	0.817893	0.819661
CplantarumMA219b	0.826685	0.821164	0.820137	0.82257	0.821168	0.820624	0.820278	0.821645	0.822462	0.810812	0.811229	0.808436	0.811052	0.820427	0.809232	0.809261	0.809091	0.809001	0.828041	0.827715	0.829072	0.828492	0.828297	0.828148	0.818324	0.81891	0.818546	0.818606	0.821362	0.815275	0.818009	0.815714	0.818536	0.818347	0.820378	0.817865	0.818405	0.81692	0.818875	0.818667	0.817444	0.815944	0.8176	0.818626	0.816297	0.816106	0.818822	0.818616	0.819895
CplantarumSLV132	0.826383	0.822553	0.822	0.822523	0.822408	0.822132	0.822047	0.822669	0.82365	0.809194	0.811288	0.809362	0.811054	0.820331	0.808989	0.809	0.808954	0.809188	0.827541	0.827596	0.828507	0.829037	0.827969	0.828422	0.818772	0.819053	0.818429	0.818439	0.82198	0.815993	0.81833	0.816352	0.818177	0.818491	0.820597	0.818304	0.818598	0.817386	0.818279	0.818496	0.817596	0.818197	0.817852	0.818682	0.817179	0.816566	0.81844	0.818172	0.820641
CrespiraculiAU7532	0.826609	0.838479	0.83857	0.838652	0.838053	0.836914	0.837332	0.838095	0.839386	0.830538	0.82901	0.827256	0.826117	0.840022	0.82574	0.826072	0.826645	0.826564	0.827653	0.831721	0.828193	0.82827	0.831234	0.831524	0.845792	0.846243	0.833109	0.832895	0.837412	0.83977	0.844631	0.840897	0.844215	0.845006	0.843733	0.844133	0.842651	0.843757	0.846314	0.84559	0.844405	0.84388	0.843764	0.844044	0.841961	0.841107	0.844867	0.844359	0.835042
CrespiraculiCGMCC116115	0.826816	0.838641	0.83879	0.83879	0.838257	0.837784	0.837389	0.838635	0.838573	0.830174	0.8289	0.82691	0.827684	0.839569	0.826323	0.82464	0.826157	0.825755	0.825914	0.831127	0.826497	0.827293	0.830553	0.830171	0.845419	0.845899	0.831721	0.831412	0.83697	0.839577	0.843661	0.840268	0.842712	0.84242	0.842914	0.842881	0.842491	0.842813	0.843671	0.843454	0.843506	0.843326	0.842474	0.84319	0.840565	0.839688	0.844453	0.842607	0.835625
CrespiraculiCIP108131T	0.826728	0.838109	0.838085	0.838317	0.838423	0.837647	0.837737	0.838105	0.838568	0.831308	0.828367	0.827993	0.826144	0.840279	0.825702	0.82544	0.825494	0.826816	0.826628	0.831501	0.827095	0.827432	0.830982	0.830516	0.845346	0.846295	0.831994	0.832132	0.836774	0.840206	0.844309	0.840422	0.844358	0.844102	0.8436	0.844327	0.842101	0.843112	0.844821	0.844904	0.844095	0.843763	0.843934	0.844475	0.84103	0.839979	0.844627	0.843329	0.834239
CrespiraculiLMG21510T	0.826484	0.838342	0.838355	0.838981	0.838062	0.837633	0.837823	0.838395	0.838457	0.83054	0.828248	0.827652	0.826351	0.839062	0.82522	0.824661	0.825442	0.826232	0.82774	0.830176	0.826965	0.827651	0.82985	0.831008	0.845173	0.845939	0.831931	0.832	0.836345	0.839602	0.844303	0.840466	0.844411	0.844051	0.842411	0.843405	0.842769	0.843096	0.844142	0.843685	0.842829	0.84363	0.843327	0.843611	0.840842	0.840906	0.844576	0.842881	0.834145
CtaiwanensisJHI1662	0.837917	0.940265	0.942652	0.942171	0.942667	0.941496	0.941472	0.942526	0.94333	0.831921	0.832426	0.832133	0.835524	0.847763	0.833742	0.831467	0.832623	0.832538	0.839325	0.838127	0.838989	0.839583	0.836001	0.838719	0.843302	0.841523	0.884133	0.884158	0.944183	0.838334	0.839943	0.83914	0.839871	0.84063	0.840371	0.839944	0.839953	0.839859	0.840617	0.840938	0.839943	0.839785	0.840384	0.840919	0.839445	0.838448	0.842543	0.840006	0.894888
CtaiwanensisLMG19424T	0.836357	0.935121	0.935961	0.936687	0.936282	0.934656	0.934835	0.936689	0.937023	0.834444	0.833242	0.83265	0.835247	0.847345	0.83449	0.831308	0.833946	0.834404	0.838973	0.839557	0.839601	0.839613	0.839643	0.838258	0.843018	0.842601	0.882248	0.882716	0.943071	0.838025	0.839174	0.838628	0.840007	0.840671	0.840115	0.839164	0.839993	0.838685	0.84008	0.839961	0.839899	0.839128	0.840054	0.840184	0.839055	0.838311	0.84213	0.839569	0.896781
CtaiwanensisLMG19425	0.838422	0.941952	0.941971	0.941775	0.942714	0.941666	0.941575	0.943422	0.943684	0.831604	0.832335	0.831201	0.835069	0.848607	0.832646	0.830443	0.831845	0.832697	0.837817	0.837809	0.839088	0.83868	0.835293	0.838344	0.843613	0.840795	0.881514	0.881827	0.93869	0.838175	0.839212	0.839066	0.839442	0.839642	0.840716	0.839477	0.839939	0.838728	0.839008	0.839033	0.839721	0.839164	0.839345	0.838998	0.838769	0.838959	0.842623	0.83932	0.894551
CtaiwanensisLMG19426	0.837162	0.933995	0.935875	0.935977	0.935817	0.933746	0.93385	0.935547	0.935849	0.834729	0.832901	0.83408	0.836201	0.848769	0.834006	0.831655	0.831931	0.833852	0.837914	0.83893	0.839365	0.838859	0.837524	0.837407	0.841942	0.841435	0.882588	0.883039	0.943204	0.838309	0.838921	0.839907	0.839493	0.839393	0.839794	0.838885	0.838683	0.838978	0.838656	0.839671	0.840622	0.838368	0.838901	0.839204	0.838935	0.838899	0.84244	0.837495	0.895914
CtaiwanensisLMG19431	0.836006	0.933506	0.935569	0.936224	0.93582	0.934434	0.934006	0.935422	0.935916	0.834129	0.832066	0.832109	0.834618	0.846867	0.833413	0.831518	0.832162	0.832787	0.839137	0.837831	0.839753	0.838959	0.836874	0.838361	0.842083	0.842181	0.882507	0.882649	0.942753	0.83827	0.83947	0.838398	0.839583	0.839301	0.839597	0.838279	0.838284	0.838765	0.83903	0.839172	0.838825	0.837989	0.83875	0.838532	0.838044	0.838199	0.842233	0.838412	0.897517
CtaiwanensisLMG19464	0.839592	0.936381	0.936253	0.936526	0.936235	0.935512	0.935646	0.93639	0.937116	0.834846	0.836037	0.836185	0.837553	0.851936	0.833958	0.835921	0.834031	0.835369	0.84585	0.841127	0.84653	0.845507	0.844574	0.844926	0.850028	0.848329	0.884519	0.884762	0.935394	0.844989	0.845423	0.841007	0.845556	0.844935	0.846791	0.84264	0.841939	0.84515	0.843935	0.844173	0.845952	0.840678	0.844964	0.845639	0.846468	0.841464	0.844037	0.843042	0.904754
CtaiwanensisMAPUD101	0.838221	0.95886	0.960354	0.959046	0.960449	0.959242	0.959088	0.959603	0.958846	0.831164	0.831656	0.831588	0.836879	0.848404	0.8336	0.832563	0.831566	0.832475	0.838822	0.839576	0.840275	0.839761	0.838019	0.839765	0.843019	0.842704	0.882308	0.882577	0.955342	0.838203	0.840028	0.838743	0.839794	0.840024	0.839548	0.840802	0.840364	0.838611	0.840584	0.840345	0.840627	0.840357	0.840275	0.839966	0.839392	0.838955	0.842557	0.839857	0.897857
CtaiwanensisS21W	0.83995	0.935479	0.936094	0.936221	0.936652	0.935522	0.935648	0.93643	0.936135	0.838387	0.839466	0.8359	0.837416	0.850253	0.835037	0.834423	0.833963	0.835443	0.841309	0.844082	0.842187	0.842946	0.842229	0.8439	0.844312	0.843644	0.883992	0.883705	0.932962	0.83998	0.839801	0.840201	0.84118	0.841296	0.84134	0.841542	0.842159	0.841177	0.841797	0.841467	0.842098	0.840239	0.84138	0.841052	0.84008	0.839885	0.844457	0.84174	0.903441
CtaiwanensisSMAGNO117	0.8341	0.933018	0.93442	0.93423	0.934735	0.934227	0.935009	0.933941	0.933943	0.830304	0.828796	0.82947	0.83175	0.843039	0.830086	0.828984	0.829236	0.830214	0.834821	0.835023	0.835544	0.835682	0.834272	0.834469	0.836687	0.836245	0.878464	0.878803	0.93776	0.833817	0.834016	0.83432	0.834314	0.834565	0.834275	0.834641	0.83496	0.834015	0.835184	0.83455	0.834758	0.834607	0.834558	0.834326	0.834074	0.833345	0.836815	0.835178	0.89553
CtaiwanensisSTM3511	0.837209	0.939856	0.942321	0.942197	0.942203	0.940617	0.94054	0.942642	0.942532	0.832359	0.832214	0.832589	0.833805	0.848426	0.833211	0.831576	0.832425	0.833022	0.838015	0.837853	0.83918	0.83822	0.836199	0.837771	0.843336	0.841033	0.884889	0.885493	0.943177	0.837784	0.840182	0.838146	0.839324	0.839916	0.839489	0.839344	0.839173	0.839198	0.839734	0.839698	0.840131	0.839068	0.839323	0.839372	0.838748	0.837779	0.841834	0.839205	0.894417
CtaiwanensisSTM3521	0.837373	0.944491	0.944118	0.945096	0.944917	0.943283	0.943518	0.945256	0.944886	0.832166	0.83119	0.831853	0.835001	0.849302	0.832465	0.831903	0.831116	0.83242	0.839271	0.839577	0.840518	0.839977	0.838159	0.839385	0.842206	0.841286	0.883544	0.883259	0.946382	0.839003	0.840032	0.838467	0.839913	0.840022	0.838932	0.840172	0.839629	0.838982	0.840218	0.840222	0.83973	0.839535	0.839199	0.839985	0.839548	0.838058	0.84158	0.838905	0.896696
CtaiwanensisSTM3679	0.837846	0.939837	0.942115	0.942513	0.941616	0.940483	0.94022	0.942463	0.9427	0.832184	0.832212	0.831565	0.834351	0.84909	0.832844	0.831616	0.832342	0.83244	0.836915	0.837589	0.839055	0.838515	0.836976	0.838017	0.842179	0.842006	0.884482	0.884814	0.943549	0.837962	0.838831	0.839709	0.839043	0.840429	0.840542	0.838659	0.840104	0.839511	0.839441	0.839761	0.840229	0.838658	0.83978	0.84062	0.839049	0.83861	0.841516	0.83999	0.895128
CtaiwanensisSTM3681	0.83772	0.940512	0.942753	0.943104	0.942862	0.941333	0.941452	0.942555	0.942714	0.83199	0.831959	0.832146	0.835582	0.848064	0.834196	0.831248	0.832439	0.833147	0.83833	0.838725	0.838925	0.83824	0.837344	0.838221	0.84374	0.840817	0.885048	0.885646	0.943325	0.837002	0.838495	0.838939	0.838258	0.839118	0.83987	0.837983	0.83955	0.838031	0.838399	0.838513	0.839448	0.838738	0.838462	0.838969	0.839296	0.837813	0.841247	0.838895	0.895162
CtaiwanensisSTM3711	0.837723	0.940384	0.942025	0.942899	0.942162	0.941207	0.941113	0.942256	0.942746	0.832444	0.8324	0.831748	0.835254	0.84877	0.832742	0.831405	0.832519	0.833911	0.838454	0.838417	0.839072	0.838685	0.837196	0.838355	0.842877	0.841601	0.884949	0.885189	0.943547	0.838229	0.840036	0.839191	0.83915	0.839907	0.83952	0.839903	0.839442	0.839906	0.840423	0.840748	0.840767	0.839257	0.83968	0.840292	0.839143	0.838927	0.84204	0.839386	0.894951
CtaiwanensisSTM6018	0.837822	0.934475	0.936179	0.936804	0.936462	0.934361	0.934745	0.936161	0.935804	0.832894	0.831754	0.832875	0.835911	0.847737	0.833929	0.832195	0.834405	0.833545	0.838798	0.839004	0.840166	0.839507	0.837323	0.838601	0.841763	0.840858	0.882325	0.882578	0.942642	0.838565	0.83839	0.838287	0.839345	0.838702	0.838917	0.838553	0.839019	0.838053	0.838677	0.839204	0.839307	0.837539	0.837513	0.837503	0.838874	0.837739	0.84204	0.837754	0.897979
CtaiwanensisSTM6021	0.838053	0.934624	0.936122	0.936731	0.936835	0.935229	0.935036	0.936376	0.936524	0.834001	0.832248	0.833526	0.836591	0.847375	0.833035	0.832268	0.832356	0.832953	0.843288	0.839098	0.844129	0.843574	0.842581	0.84224	0.846141	0.84541	0.882053	0.882519	0.941036	0.843405	0.843649	0.839215	0.84284	0.844162	0.84421	0.839358	0.838438	0.842638	0.842729	0.84327	0.843911	0.839325	0.842563	0.842434	0.843104	0.839725	0.841285	0.839027	0.89627
CtaiwanensisSTM6032	0.837924	0.934755	0.93636	0.936575	0.936836	0.934416	0.934658	0.936404	0.936856	0.833386	0.831932	0.832208	0.836711	0.848769	0.834099	0.832936	0.832993	0.833148	0.838181	0.838194	0.839396	0.838492	0.837697	0.837313	0.840858	0.841436	0.882272	0.882639	0.943346	0.838308	0.838029	0.838987	0.838594	0.838224	0.840242	0.838763	0.838055	0.837857	0.838429	0.838662	0.839009	0.839029	0.838281	0.838093	0.839049	0.838898	0.841969	0.838034	0.897199
CtaiwanensisSTM6041	0.837977	0.934835	0.936245	0.936248	0.936983	0.934818	0.93498	0.936544	0.936818	0.83448	0.832709	0.834152	0.8346	0.848662	0.833288	0.831492	0.832414	0.833175	0.843238	0.84002	0.844628	0.844571	0.843408	0.842584	0.845321	0.845956	0.882489	0.882208	0.941433	0.843631	0.84322	0.840511	0.844119	0.843147	0.84501	0.839161	0.839309	0.842424	0.843194	0.84359	0.844802	0.838244	0.843364	0.843655	0.844076	0.839338	0.841003	0.840107	0.896447
CtaiwanensisSTM6043	0.837266	0.93427	0.936236	0.93639	0.936664	0.935169	0.934691	0.936498	0.936215	0.834461	0.832689	0.834073	0.836723	0.847721	0.833551	0.831846	0.832483	0.833079	0.843385	0.838747	0.844106	0.844632	0.84176	0.842361	0.845737	0.846135	0.883177	0.883062	0.9408	0.843075	0.84252	0.839775	0.843227	0.843531	0.84439	0.839525	0.83873	0.842417	0.843334	0.843626	0.844651	0.838723	0.842922	0.842157	0.843956	0.83984	0.841357	0.839222	0.896466
CtaiwanensisSTM6044	0.836879	0.934217	0.935477	0.935793	0.935997	0.934483	0.9342	0.936098	0.936125	0.833473	0.832568	0.833788	0.834788	0.846699	0.834097	0.832162	0.833456	0.833557	0.841799	0.838811	0.843234	0.843384	0.840938	0.841843	0.846241	0.846342	0.882356	0.882398	0.941209	0.842515	0.842659	0.839533	0.842623	0.84377	0.843211	0.839224	0.838634	0.843367	0.843214	0.84346	0.843835	0.838646	0.843148	0.843593	0.843308	0.838735	0.841166	0.840743	0.897081
CtaiwanensisSTM6082	0.838277	0.940356	0.9425	0.943496	0.94236	0.940496	0.940841	0.943838	0.944139	0.832209	0.831684	0.832785	0.836912	0.848628	0.832386	0.830758	0.832476	0.832973	0.83833	0.838613	0.838972	0.839289	0.836857	0.837671	0.84333	0.842484	0.882256	0.882018	0.951144	0.838654	0.841128	0.838846	0.84156	0.842378	0.840732	0.841151	0.841199	0.841208	0.84138	0.840994	0.841341	0.840545	0.841266	0.840215	0.839613	0.839208	0.843011	0.84047	0.895404
CtaiwanensisSTM6083	0.835991	0.942141	0.944657	0.944135	0.944272	0.942711	0.943014	0.94473	0.945238	0.831293	0.831766	0.831881	0.835012	0.846889	0.832993	0.831632	0.83273	0.833997	0.837217	0.837092	0.83746	0.838141	0.836427	0.836586	0.840537	0.840706	0.882056	0.882058	0.959659	0.836694	0.837432	0.836743	0.837591	0.839044	0.839129	0.838542	0.838787	0.838678	0.838109	0.838205	0.838581	0.838301	0.837605	0.838148	0.837638	0.83738	0.842149	0.837971	0.896056
CtaiwanensisSTM6116	0.839181	0.958834	0.961126	0.960234	0.960843	0.959614	0.959774	0.95964	0.959205	0.837103	0.835481	0.832674	0.836281	0.849139	0.834184	0.832848	0.832881	0.833356	0.840506	0.842332	0.839886	0.840625	0.842124	0.841331	0.843227	0.842856	0.883077	0.883089	0.954695	0.838188	0.839828	0.838867	0.84001	0.840361	0.841043	0.840339	0.839897	0.838984	0.839998	0.840191	0.840728	0.839347	0.840059	0.840805	0.839446	0.837724	0.842361	0.839222	0.898647
CtaiwanensisSTM6117	0.838912	0.958744	0.961054	0.959792	0.960076	0.959751	0.959109	0.959687	0.959111	0.837259	0.83533	0.833271	0.837197	0.849103	0.833467	0.832699	0.832426	0.834323	0.838526	0.842242	0.838825	0.839156	0.840675	0.84225	0.843998	0.844085	0.882949	0.88276	0.954844	0.83993	0.840088	0.839935	0.840662	0.8406	0.841433	0.840381	0.841182	0.838919	0.840254	0.840675	0.841659	0.839213	0.840925	0.841282	0.840009	0.839993	0.843505	0.840252	0.898549
CtaiwanensisSTM6119	0.83977	0.958815	0.960611	0.959482	0.960185	0.959298	0.959348	0.959201	0.9592	0.836533	0.835459	0.832486	0.836029	0.849123	0.832819	0.832882	0.833296	0.833505	0.8383	0.841489	0.839051	0.839479	0.840174	0.842258	0.843655	0.84343	0.883144	0.88275	0.954443	0.838863	0.839652	0.839172	0.84053	0.840305	0.839746	0.839738	0.840439	0.839148	0.840224	0.840076	0.841087	0.839966	0.839614	0.839827	0.839407	0.839441	0.842937	0.839281	0.898335
CtaiwanensisSTM6132	0.836831	0.942378	0.944844	0.945985	0.944795	0.943393	0.943636	0.945372	0.945893	0.83304	0.833043	0.832662	0.835548	0.8487	0.834156	0.833912	0.832548	0.83277	0.838283	0.838341	0.838439	0.839024	0.836655	0.838021	0.840241	0.841171	0.88321	0.882765	0.955213	0.837421	0.839311	0.837535	0.839202	0.840338	0.8393	0.838193	0.839079	0.83817	0.839663	0.840128	0.838935	0.839122	0.838982	0.83961	0.836898	0.837321	0.840177	0.83898	0.897227
CtaiwanensisSTM6150	0.837406	0.940423	0.941871	0.942892	0.942652	0.941536	0.941333	0.942811	0.942237	0.832541	0.832391	0.83237	0.835006	0.848809	0.833406	0.830875	0.832184	0.833027	0.837368	0.837789	0.838679	0.837835	0.836219	0.837067	0.842517	0.840479	0.884229	0.884668	0.943649	0.838235	0.838842	0.838105	0.839416	0.839497	0.840432	0.838085	0.839454	0.840132	0.839873	0.839502	0.839784	0.838634	0.839704	0.840337	0.838655	0.83842	0.841805	0.838132	0.894949
CtaiwanensisSTM6160	0.839514	0.940168	0.942138	0.943134	0.941757	0.94044	0.940643	0.94394	0.943806	0.833512	0.831947	0.834615	0.835732	0.849373	0.833097	0.832329	0.831557	0.833316	0.83794	0.837622	0.838719	0.837832	0.837482	0.837823	0.843764	0.842706	0.882213	0.882135	0.950402	0.838806	0.839779	0.838937	0.841241	0.841774	0.841318	0.84069	0.840221	0.840483	0.840126	0.840542	0.841905	0.840785	0.840962	0.841172	0.837841	0.838658	0.842799	0.840834	0.895848
CtaiwanensisSTM6162	0.837448	0.943024	0.944501	0.945727	0.945175	0.943844	0.943776	0.944682	0.945324	0.833696	0.831759	0.832888	0.835309	0.848008	0.833143	0.832984	0.832291	0.833043	0.838584	0.838045	0.838942	0.838924	0.836939	0.838058	0.841719	0.841366	0.883938	0.883877	0.955074	0.837592	0.839649	0.838509	0.839718	0.839933	0.838792	0.838756	0.839572	0.838643	0.839593	0.839239	0.839902	0.839827	0.839361	0.838564	0.838875	0.838107	0.841405	0.839639	0.897427
CtaiwanensisSTM8556	0.837904	0.960638	0.961261	0.959926	0.961483	0.960667	0.960433	0.959882	0.959453	0.832551	0.832678	0.831649	0.836015	0.850151	0.834945	0.83291	0.833568	0.832548	0.838735	0.839026	0.840057	0.839625	0.837586	0.838635	0.842764	0.842275	0.880423	0.880305	0.949991	0.837455	0.83947	0.838448	0.839522	0.839748	0.838259	0.840652	0.839874	0.83896	0.839894	0.839864	0.839854	0.839053	0.839815	0.839919	0.837822	0.837516	0.84282	0.839678	0.897621
CtaiwanensisSTM8557	0.838818	0.96062	0.96015	0.959795	0.961704	0.96054	0.960472	0.959744	0.959536	0.833017	0.833007	0.832366	0.835446	0.848656	0.834022	0.832652	0.831559	0.832683	0.839597	0.839792	0.83953	0.840797	0.837295	0.839398	0.842661	0.842937	0.88049	0.881199	0.950383	0.838126	0.8396	0.838244	0.838755	0.839326	0.838702	0.839303	0.840669	0.83853	0.838859	0.839545	0.840646	0.83891	0.839804	0.840156	0.83785	0.837834	0.84324	0.839161	0.897502
CtaiwanensisSTM8558	0.838717	0.960296	0.960799	0.959933	0.961416	0.959846	0.960291	0.959877	0.95907	0.833628	0.833	0.831779	0.835551	0.849346	0.834207	0.83255	0.8325	0.83267	0.837939	0.838544	0.837994	0.839218	0.836337	0.837757	0.842807	0.842756	0.880637	0.881447	0.950144	0.837069	0.839016	0.838276	0.838744	0.839417	0.838834	0.839594	0.839468	0.838339	0.83969	0.839579	0.839728	0.839036	0.839129	0.840217	0.837573	0.837856	0.843432	0.837931	0.898135
CtaiwanensisSTM8560	0.837772	0.940611	0.942221	0.942832	0.942872	0.940679	0.940811	0.942317	0.942904	0.833011	0.831962	0.831994	0.835008	0.848565	0.833637	0.831967	0.832087	0.833495	0.83823	0.837688	0.838681	0.838804	0.837144	0.837567	0.843265	0.84122	0.885331	0.885599	0.943255	0.836684	0.838645	0.838465	0.83875	0.83833	0.839628	0.837654	0.838657	0.839294	0.839129	0.839966	0.840229	0.838339	0.83897	0.840076	0.839355	0.838127	0.842135	0.838251	0.895644
CtaiwanensisSTM8561	0.837078	0.93976	0.941686	0.942204	0.942468	0.941276	0.941052	0.941724	0.942805	0.832312	0.832594	0.832204	0.834439	0.848042	0.832682	0.83142	0.83175	0.833013	0.838439	0.838059	0.839047	0.838708	0.83766	0.838732	0.842806	0.840431	0.884758	0.885243	0.943379	0.837717	0.838978	0.837965	0.839253	0.839843	0.83943	0.83934	0.839162	0.839535	0.840479	0.840115	0.840998	0.839476	0.839221	0.841505	0.839164	0.836869	0.841525	0.840392	0.895464
CtaiwanensisSTM8564	0.838583	0.940143	0.941857	0.942473	0.942535	0.941292	0.941404	0.94188	0.942372	0.832731	0.832262	0.831808	0.83533	0.848135	0.833268	0.831939	0.831977	0.834103	0.83772	0.838405	0.838411	0.838066	0.837107	0.837764	0.842918	0.840849	0.885046	0.885869	0.943423	0.838365	0.840196	0.839655	0.840324	0.840487	0.839387	0.839959	0.839376	0.839403	0.840755	0.840297	0.841095	0.839762	0.840029	0.840836	0.840122	0.83916	0.841254	0.83993	0.894346
CtaiwanensisSTM8565	0.837183	0.940079	0.942243	0.942328	0.942361	0.940935	0.941164	0.942467	0.943119	0.83092	0.831528	0.831595	0.834481	0.847913	0.832352	0.831131	0.832339	0.833003	0.837821	0.837902	0.83871	0.838528	0.836609	0.838374	0.842496	0.84154	0.885248	0.88535	0.943436	0.838136	0.838256	0.838058	0.838528	0.838459	0.838286	0.837624	0.838357	0.838252	0.837827	0.838046	0.839048	0.840054	0.838134	0.839605	0.838319	0.836807	0.842229	0.837953	0.893989
CtaiwanensisSWF65033	0.838648	0.944132	0.944817	0.946053	0.945272	0.944212	0.944052	0.945512	0.946356	0.834352	0.833289	0.832359	0.836694	0.849744	0.83439	0.832409	0.832753	0.833123	0.837591	0.839219	0.838699	0.838277	0.837024	0.83757	0.841189	0.841038	0.881581	0.882121	0.949865	0.837451	0.838879	0.837334	0.83854	0.839494	0.839715	0.838245	0.838718	0.837861	0.838478	0.838734	0.838509	0.840261	0.839324	0.839221	0.838332	0.837736	0.841991	0.839358	0.897059
CtaiwanensisSWF66294	0.836472	0.941501	0.944022	0.944554	0.943943	0.942167	0.941634	0.944733	0.945025	0.833084	0.832764	0.831975	0.834203	0.847291	0.832115	0.831368	0.832525	0.834754	0.83764	0.837926	0.837401	0.838492	0.836839	0.837527	0.84141	0.841429	0.882146	0.881999	0.958691	0.836495	0.837472	0.837101	0.837657	0.838147	0.838172	0.838735	0.838672	0.836939	0.837531	0.838008	0.839274	0.838949	0.838255	0.837959	0.837795	0.836369	0.842186	0.837083	0.8958
CtaiwanensisSWF66322	0.83737	0.94236	0.944575	0.94573	0.945252	0.943159	0.943415	0.945091	0.945885	0.832831	0.831694	0.831955	0.836483	0.848652	0.833775	0.832203	0.832016	0.832467	0.837548	0.839128	0.839253	0.838701	0.837136	0.837609	0.841248	0.841253	0.883035	0.883448	0.954911	0.837856	0.839494	0.83831	0.840086	0.839369	0.839787	0.839181	0.839522	0.839699	0.839309	0.839059	0.840401	0.838805	0.840015	0.8409	0.838574	0.838278	0.842037	0.839594	0.895843
CtaiwanensisSWF66324	0.83759	0.942597	0.944167	0.945247	0.944158	0.94326	0.943655	0.944281	0.945074	0.833682	0.833131	0.833218	0.835209	0.849615	0.83339	0.832548	0.832293	0.833368	0.838685	0.840136	0.840015	0.841121	0.838973	0.838529	0.842565	0.842045	0.883597	0.88363	0.954311	0.838052	0.839011	0.838305	0.839436	0.839979	0.840341	0.839805	0.840208	0.838464	0.83966	0.839397	0.839923	0.839269	0.83936	0.839908	0.837925	0.837523	0.842832	0.839437	0.895916
CtaiwanensisTPIG6a	0.838243	0.940097	0.941986	0.94235	0.942122	0.941001	0.941174	0.942257	0.942364	0.832257	0.832036	0.830966	0.834105	0.847977	0.831685	0.831337	0.830329	0.833107	0.837585	0.837101	0.838134	0.837752	0.836444	0.836779	0.842538	0.841725	0.884844	0.88496	0.943532	0.837969	0.839174	0.838476	0.839184	0.839885	0.840214	0.838906	0.839538	0.839313	0.839487	0.839744	0.840153	0.839969	0.839146	0.83947	0.838926	0.838613	0.841889	0.840344	0.895518
CtaiwanensisTPUD276	0.838139	0.940285	0.942238	0.941761	0.942165	0.941269	0.941102	0.94214	0.942347	0.832342	0.831729	0.831732	0.834216	0.84749	0.83263	0.831911	0.83176	0.833696	0.838121	0.83808	0.838827	0.838763	0.836965	0.837389	0.842703	0.841319	0.884505	0.884883	0.943082	0.837909	0.840094	0.838681	0.839876	0.839968	0.838553	0.839144	0.839638	0.838883	0.839937	0.839869	0.83972	0.838557	0.839738	0.839801	0.839594	0.837914	0.841987	0.839509	0.894765
CtaiwanensisUSM6	0.83973	0.934198	0.935796	0.935653	0.935732	0.934853	0.935116	0.935873	0.935404	0.838504	0.837694	0.835018	0.837401	0.84979	0.833999	0.834762	0.832211	0.835314	0.843225	0.842508	0.843443	0.843901	0.84508	0.846439	0.846916	0.845537	0.88306	0.882757	0.933199	0.842515	0.84461	0.839762	0.844279	0.844629	0.844435	0.840544	0.841152	0.843641	0.844841	0.845472	0.84457	0.839378	0.84452	0.844001	0.843731	0.839286	0.842987	0.841061	0.903664
Ctaiwanensiscmp52	0.837882	0.966393	0.96825	0.965521	0.967242	0.967076	0.967204	0.966617	0.96551	0.833017	0.831371	0.832044	0.834743	0.850549	0.833342	0.832493	0.832225	0.833009	0.837675	0.837803	0.838373	0.83825	0.836178	0.838082	0.842058	0.840962	0.883281	0.883543	0.945123	0.837143	0.837542	0.837426	0.8381	0.837922	0.838061	0.838167	0.83885	0.837576	0.838198	0.8386	0.838097	0.838366	0.83793	0.838625	0.838289	0.836814	0.841608	0.837241	0.896585
Ctaiwanensisip230pp230	0.837875	0.94073	0.942054	0.942834	0.94284	0.941723	0.941862	0.942442	0.942531	0.831435	0.831948	0.832868	0.833817	0.847733	0.83287	0.831323	0.831796	0.832647	0.838244	0.837469	0.838382	0.838166	0.836455	0.837623	0.8426	0.841598	0.883344	0.883957	0.94355	0.838017	0.840399	0.838432	0.840449	0.840785	0.840072	0.839514	0.841005	0.84085	0.840895	0.841461	0.84133	0.839643	0.84092	0.841911	0.839014	0.837346	0.841705	0.839633	0.895737
Ctaiwanensismpp11	0.83849	0.960638	0.960892	0.959385	0.960484	0.959664	0.96027	0.959505	0.959348	0.833007	0.833252	0.833031	0.835925	0.849083	0.832973	0.832793	0.83226	0.834005	0.838279	0.839096	0.838929	0.839254	0.836468	0.838872	0.84284	0.8429	0.881406	0.881231	0.949878	0.837663	0.840112	0.838295	0.84046	0.840386	0.83819	0.838598	0.8406	0.838306	0.840718	0.840944	0.839552	0.838708	0.840715	0.840011	0.838107	0.837986	0.842269	0.839073	0.899155
Ctaiwanensismpp13	0.837856	0.960099	0.960508	0.960067	0.96141	0.960297	0.960011	0.959808	0.959928	0.833801	0.833098	0.832067	0.83623	0.848537	0.832727	0.832162	0.832447	0.832713	0.838011	0.838973	0.839439	0.839513	0.837888	0.838637	0.843271	0.842306	0.881091	0.882158	0.950245	0.837917	0.839391	0.837589	0.839661	0.840342	0.839949	0.840956	0.840314	0.838913	0.840181	0.840832	0.839966	0.839619	0.839135	0.840208	0.838421	0.838318	0.84271	0.838885	0.897565
Cupriavidus2SB	0.872148	0.821033	0.821118	0.821489	0.821397	0.821512	0.821121	0.822108	0.822862	0.816187	0.816436	0.814533	0.81265	0.820818	0.811974	0.81032	0.813164	0.811398	0.83878	0.839949	0.83869	0.838334	0.846436	0.841929	0.817092	0.814839	0.819839	0.820283	0.821066	0.813399	0.815769	0.813754	0.815702	0.816572	0.816219	0.812754	0.813098	0.816381	0.816404	0.816235	0.815916	0.812545	0.816511	0.815096	0.81355	0.812684	0.813462	0.815202	0.821275
Cupriavidus731	0.834537	0.882715	0.884418	0.885054	0.883241	0.883072	0.883003	0.884415	0.884346	0.83353	0.83113	0.83253	0.831498	0.843051	0.830645	0.828584	0.830907	0.831277	0.837542	0.837935	0.838319	0.839532	0.835265	0.837153	0.836014	0.836858	0.87835	0.878492	0.882032	0.833453	0.832819	0.833574	0.833977	0.833561	0.836121	0.833607	0.833944	0.834331	0.834708	0.834602	0.834192	0.833668	0.833898	0.834738	0.834561	0.833492	0.836742	0.8334	0.889419
CupriavidusAU9028	0.818791	0.829386	0.830782	0.829787	0.829501	0.829738	0.82935	0.830555	0.830199	0.815532	0.814764	0.817213	0.818671	0.826806	0.814969	0.814983	0.814762	0.814785	0.81888	0.820059	0.818527	0.820285	0.819653	0.819677	0.845193	0.845126	0.825257	0.825366	0.828171	0.840568	0.842754	0.84118	0.843469	0.842485	0.841736	0.843253	0.843576	0.843111	0.84324	0.843391	0.842826	0.843047	0.841996	0.84259	0.841472	0.84158	0.843977	0.843152	0.828004
CupriavidusAgwp2	0.834165	0.882208	0.883615	0.883862	0.882417	0.882161	0.882649	0.883331	0.883714	0.830102	0.830478	0.830164	0.82997	0.842432	0.829969	0.828386	0.829741	0.831533	0.836371	0.835437	0.837393	0.836676	0.837261	0.836316	0.835974	0.836229	0.923383	0.923287	0.883512	0.835304	0.835425	0.833077	0.836708	0.836174	0.836333	0.834157	0.833168	0.835797	0.836411	0.835849	0.837126	0.834264	0.836756	0.83639	0.835881	0.832903	0.834271	0.833783	0.879001
CupriavidusBIC8F	0.835561	0.89695	0.899275	0.899543	0.899401	0.897958	0.897583	0.899353	0.899304	0.832311	0.834756	0.834662	0.834289	0.84575	0.833667	0.832772	0.832944	0.834856	0.837846	0.838293	0.838748	0.83885	0.83847	0.837249	0.837428	0.83687	0.879442	0.880134	0.896694	0.834674	0.835998	0.834738	0.83608	0.836208	0.833884	0.835759	0.835512	0.835965	0.835532	0.835928	0.836387	0.83497	0.835967	0.83673	0.833931	0.834713	0.837154	0.835686	0.918031
CupriavidusBIS7	0.847415	0.829526	0.829591	0.830166	0.82965	0.829269	0.828814	0.829661	0.830529	0.816593	0.81646	0.815685	0.817234	0.826787	0.816098	0.813148	0.816167	0.816451	0.841717	0.842359	0.842237	0.842866	0.843127	0.842127	0.821077	0.820157	0.828153	0.828986	0.82938	0.818932	0.820859	0.818866	0.819683	0.820148	0.820507	0.822062	0.820353	0.819871	0.821225	0.820887	0.820076	0.820388	0.819766	0.820181	0.819215	0.819431	0.820461	0.820756	0.829195
CupriavidusBin315	0.837145	0.943098	0.942248	0.943049	0.942997	0.942645	0.942262	0.943102	0.942893	0.831484	0.832486	0.831353	0.836481	0.849538	0.834404	0.831137	0.832642	0.833556	0.839013	0.839489	0.839092	0.838763	0.838143	0.838874	0.841794	0.842319	0.882828	0.882905	0.950897	0.838009	0.839825	0.83865	0.840164	0.84041	0.840196	0.839691	0.840085	0.839258	0.841328	0.840819	0.839765	0.838706	0.839612	0.840586	0.837863	0.838428	0.842985	0.839026	0.897419
CupriavidusBin721	0.838141	0.944314	0.943402	0.944897	0.944241	0.943443	0.943284	0.944975	0.944913	0.834081	0.834043	0.831728	0.838368	0.85182	0.834295	0.833402	0.833063	0.833556	0.839098	0.839652	0.840517	0.839833	0.838453	0.83963	0.842903	0.842187	0.883684	0.883768	0.952056	0.839263	0.839853	0.839483	0.840894	0.841263	0.839261	0.839703	0.840424	0.840191	0.841149	0.840769	0.84058	0.839295	0.839671	0.839924	0.838584	0.839728	0.84247	0.839205	0.898192
CupriavidusCER94	0.882256	0.850301	0.850941	0.851311	0.849646	0.849631	0.849548	0.850809	0.850987	0.833119	0.832131	0.830413	0.834053	0.846824	0.830989	0.831064	0.831449	0.83225	0.865716	0.866417	0.866068	0.865504	0.865039	0.86598	0.834407	0.834329	0.846623	0.846791	0.849901	0.832665	0.834201	0.832643	0.835342	0.834851	0.834177	0.834912	0.835121	0.834971	0.835089	0.835027	0.834859	0.83411	0.835123	0.834348	0.832374	0.832041	0.834884	0.834155	0.848663
CupriavidusCPBEBSR25	0.843122	0.824481	0.824456	0.825194	0.82433	0.823269	0.824107	0.825593	0.8253	0.809246	0.810401	0.80969	0.811215	0.819837	0.808853	0.808654	0.809396	0.808721	0.837662	0.836382	0.837248	0.837215	0.836577	0.836721	0.81619	0.815045	0.822367	0.822311	0.823397	0.811542	0.814655	0.812626	0.815473	0.814697	0.813707	0.814417	0.815732	0.814486	0.81594	0.815013	0.814579	0.813746	0.815493	0.815789	0.811229	0.811267	0.814363	0.814606	0.822451
CupriavidusCTOTU9896	0.837458	0.810176	0.809891	0.810353	0.810342	0.809841	0.809319	0.809861	0.810028	0.798129	0.796387	0.800633	0.801303	0.807021	0.797711	0.798831	0.79728	0.798276	0.826058	0.826019	0.826365	0.826199	0.82445	0.826004	0.800749	0.800144	0.806337	0.806634	0.811268	0.799016	0.801125	0.798591	0.800838	0.8002	0.802139	0.799198	0.799598	0.799345	0.8005	0.800299	0.799719	0.800606	0.799544	0.800288	0.798258	0.799075	0.800649	0.799408	0.809863
CupriavidusCV2	0.821689	0.833285	0.834584	0.834126	0.834135	0.833874	0.833962	0.834719	0.834908	0.923229	0.922363	0.884079	0.874771	0.863027	0.925469	0.920356	0.922977	0.927692	0.82298	0.822218	0.823087	0.823445	0.822009	0.822853	0.823662	0.822634	0.82889	0.828086	0.833631	0.821028	0.82165	0.820776	0.820815	0.820679	0.822935	0.821001	0.820989	0.819848	0.821468	0.82197	0.820759	0.821839	0.821392	0.82059	0.822013	0.821092	0.822871	0.821607	0.835588
CupriavidusCuC1	0.822669	0.83223	0.833665	0.834335	0.833788	0.833329	0.832979	0.834627	0.83524	0.923788	0.922576	0.885541	0.874153	0.862931	0.925297	0.919302	0.922919	0.927476	0.822564	0.823169	0.823905	0.824004	0.822643	0.823578	0.824245	0.823458	0.827586	0.828208	0.83288	0.820639	0.822425	0.821028	0.822055	0.822067	0.82326	0.822221	0.821634	0.82076	0.821903	0.822012	0.821092	0.822197	0.822672	0.821892	0.822686	0.821777	0.824195	0.821482	0.837544
CupriavidusD384	0.861266	0.834126	0.835196	0.835702	0.834504	0.83492	0.835459	0.836061	0.836149	0.823197	0.822306	0.819244	0.821661	0.830302	0.819514	0.818093	0.81902	0.818873	0.848782	0.850513	0.848275	0.848474	0.850489	0.85127	0.823787	0.823493	0.830404	0.830704	0.83446	0.820203	0.822494	0.820327	0.823612	0.823101	0.822254	0.822551	0.823126	0.821782	0.822458	0.822986	0.822465	0.822324	0.822676	0.822276	0.821816	0.820802	0.824412	0.822747	0.834349
CupriavidusD39	0.826762	0.839567	0.840039	0.840581	0.838998	0.838079	0.838195	0.839582	0.840386	0.920625	0.918731	0.887205	0.878856	0.868478	0.922877	0.918934	0.92145	0.925026	0.828422	0.827806	0.829562	0.829385	0.829121	0.827972	0.830463	0.829609	0.833246	0.8331	0.839205	0.827227	0.828279	0.827753	0.828146	0.828936	0.828354	0.828243	0.828728	0.828063	0.829011	0.828829	0.82879	0.827645	0.828598	0.829051	0.828195	0.827827	0.829584	0.828574	0.84198
CupriavidusDB3	0.828045	0.840404	0.842433	0.841694	0.841154	0.840832	0.840561	0.842216	0.841387	0.824012	0.823886	0.823244	0.825229	0.838511	0.822535	0.821726	0.82236	0.822887	0.825034	0.825701	0.826342	0.826506	0.825995	0.825163	0.987035	0.989414	0.834859	0.835346	0.840462	0.923797	0.92896	0.923888	0.928464	0.928452	0.9224	0.929504	0.929882	0.929592	0.929027	0.929211	0.929287	0.929707	0.928995	0.927873	0.923869	0.923508	0.98792	0.929665	0.837605
CupriavidusDLD2	0.871283	0.821095	0.821957	0.821944	0.821231	0.821225	0.821226	0.82257	0.823084	0.812226	0.814204	0.81442	0.814129	0.82041	0.812239	0.810099	0.811812	0.812107	0.838321	0.835723	0.83797	0.837619	0.837811	0.83874	0.815703	0.815054	0.819066	0.81932	0.820806	0.815256	0.81547	0.815615	0.815364	0.816574	0.817436	0.812715	0.812853	0.814581	0.816975	0.816269	0.815378	0.811684	0.816351	0.814384	0.815904	0.813648	0.812805	0.814302	0.820756
CupriavidusEM10	0.865216	0.838898	0.837971	0.838367	0.838705	0.838228	0.838305	0.839465	0.8396	0.826376	0.825141	0.822017	0.825076	0.835717	0.82217	0.821573	0.823766	0.823107	0.852586	0.85882	0.85346	0.852512	0.861582	0.858511	0.826571	0.827849	0.835038	0.835011	0.838656	0.824997	0.825636	0.824806	0.825202	0.826401	0.826011	0.826195	0.826792	0.826193	0.826167	0.825657	0.826622	0.827038	0.82707	0.827311	0.824445	0.824801	0.827445	0.827049	0.836902
CupriavidusGA33	0.835836	0.899556	0.899949	0.900806	0.899883	0.899732	0.900102	0.90018	0.900575	0.835318	0.83426	0.83269	0.836508	0.849286	0.834378	0.83289	0.834313	0.834036	0.838454	0.83989	0.839445	0.840088	0.837158	0.838689	0.838918	0.838393	0.881065	0.881521	0.898961	0.83431	0.836996	0.835369	0.835356	0.836041	0.837112	0.83657	0.836359	0.836599	0.835939	0.83644	0.837245	0.836888	0.836628	0.836331	0.83481	0.834817	0.839859	0.83617	0.919163
CupriavidusHMR1	0.842003	0.824328	0.82511	0.82435	0.825364	0.824487	0.825382	0.825638	0.826079	0.81171	0.814778	0.815912	0.814787	0.822672	0.810292	0.808903	0.814106	0.812328	0.838425	0.838274	0.839132	0.839484	0.839305	0.838098	0.818647	0.819307	0.823563	0.822757	0.823655	0.815882	0.819241	0.816959	0.819019	0.81843	0.818275	0.818008	0.817391	0.818425	0.819079	0.818298	0.819525	0.816717	0.817997	0.817558	0.817179	0.816921	0.817236	0.818356	0.8259
CupriavidusHPCL	0.826658	0.839334	0.839548	0.839933	0.839654	0.838909	0.839508	0.839218	0.839244	0.822193	0.822146	0.821561	0.823781	0.837951	0.821588	0.821018	0.821676	0.822125	0.825343	0.827139	0.825893	0.826782	0.826566	0.826274	0.92852	0.928389	0.833349	0.833224	0.838217	0.920848	0.953337	0.920318	0.953132	0.952377	0.919742	0.951948	0.953091	0.954045	0.952846	0.95293	0.954123	0.985865	0.952529	0.952888	0.920849	0.920513	0.927593	0.953	0.833441
CupriavidusIDO	0.833141	0.856952	0.858045	0.858866	0.857377	0.857437	0.857534	0.858343	0.858245	0.830253	0.829919	0.830645	0.835577	0.841625	0.831785	0.829529	0.830403	0.830296	0.835262	0.83572	0.836474	0.836454	0.834451	0.836081	0.830909	0.830437	0.854149	0.853376	0.858091	0.829297	0.829761	0.829189	0.829701	0.829051	0.830503	0.829492	0.830211	0.830755	0.83014	0.829833	0.830301	0.830172	0.829136	0.830585	0.829586	0.82954	0.831032	0.830312	0.875496
CupriavidusIKTO18	0.835026	0.8854	0.887015	0.886152	0.886509	0.884517	0.885029	0.885732	0.885689	0.831511	0.831549	0.831399	0.832723	0.844841	0.831493	0.828974	0.830838	0.83168	0.835052	0.835301	0.835842	0.836258	0.834906	0.835312	0.837646	0.838418	0.934633	0.934575	0.88664	0.835239	0.8364	0.835779	0.836753	0.835301	0.836208	0.835943	0.836971	0.835975	0.835837	0.836391	0.836244	0.834889	0.835976	0.835301	0.835019	0.835698	0.837855	0.835267	0.879446
CupriavidusISTL7	0.826914	0.840588	0.839112	0.840298	0.838742	0.838995	0.838788	0.839109	0.838695	0.821104	0.824323	0.823228	0.824938	0.838656	0.821392	0.819789	0.820839	0.822511	0.830028	0.825237	0.831174	0.831108	0.830582	0.831489	0.930951	0.932042	0.835506	0.835675	0.839521	0.923043	0.988883	0.922151	0.989205	0.989757	0.922567	0.987339	0.988823	0.98767	0.989367	0.989418	0.987826	0.953278	0.989503	0.988837	0.923671	0.922301	0.929533	0.986791	0.83487
CupriavidusJdFR90	0.84803	0.83151	0.832136	0.831887	0.831019	0.830794	0.830178	0.830789	0.829813	0.820559	0.830423	0.830831	0.824508	0.831606	0.819078	0.818396	0.827789	0.8186	0.849094	0.846516	0.849546	0.849329	0.849843	0.848762	0.827817	0.826555	0.831181	0.830947	0.829822	0.825369	0.825544	0.825142	0.825562	0.826213	0.824751	0.821832	0.821559	0.826834	0.826061	0.826313	0.82588	0.823144	0.825458	0.824625	0.824586	0.822881	0.826072	0.828538	0.832216
CupriavidusKK10	0.834303	0.896581	0.897994	0.898976	0.89803	0.897914	0.897893	0.898911	0.898967	0.832977	0.834991	0.832866	0.83653	0.845303	0.832828	0.832173	0.832432	0.833115	0.836388	0.836891	0.837532	0.837045	0.836793	0.8368	0.83496	0.835975	0.877827	0.87782	0.896409	0.832932	0.834826	0.8329	0.835325	0.835895	0.833263	0.835084	0.835424	0.835191	0.834753	0.835095	0.835071	0.833515	0.834912	0.835421	0.832155	0.833963	0.835901	0.834294	0.916562
CupriavidusL7L	0.83433	0.88708	0.887265	0.885665	0.886385	0.884711	0.885402	0.886523	0.885776	0.831422	0.830893	0.833071	0.83293	0.844538	0.830711	0.829242	0.83142	0.831587	0.83617	0.835558	0.836439	0.835965	0.834411	0.834961	0.837143	0.837634	0.933408	0.933837	0.886522	0.833937	0.836166	0.834791	0.835615	0.835909	0.83521	0.83537	0.836684	0.83604	0.836771	0.836955	0.835474	0.834748	0.835968	0.836333	0.834591	0.834836	0.837094	0.836169	0.880188
CupriavidusM04BS1SP1A44MG	0.866294	0.836722	0.836923	0.83779	0.837552	0.837438	0.837054	0.83906	0.838398	0.825625	0.827092	0.825096	0.824473	0.835457	0.822644	0.821853	0.825911	0.82311	0.85308	0.857105	0.853452	0.853253	0.857549	0.858054	0.82702	0.82725	0.834296	0.834394	0.837412	0.82521	0.826719	0.824927	0.826939	0.82675	0.827327	0.825648	0.826533	0.827104	0.826401	0.827175	0.827292	0.826761	0.82694	0.827546	0.825967	0.823444	0.826862	0.828055	0.83623
CupriavidusM18BS1SP1A44MG	0.862156	0.835316	0.836195	0.835803	0.836082	0.835012	0.835489	0.835512	0.836733	0.824855	0.827028	0.823611	0.822381	0.833468	0.82206	0.820933	0.822704	0.82214	0.850504	0.855236	0.85092	0.850803	0.860849	0.855288	0.825226	0.825483	0.832599	0.832887	0.834555	0.821909	0.824603	0.822342	0.825048	0.825445	0.82442	0.824535	0.82405	0.825811	0.825834	0.825336	0.825136	0.824287	0.824908	0.826235	0.822752	0.822346	0.825049	0.825199	0.834763
CupriavidusM27BS1SP1A44MG	0.864948	0.83623	0.837159	0.837195	0.836934	0.836991	0.836972	0.837204	0.838248	0.821455	0.822858	0.823071	0.824147	0.835279	0.822854	0.820754	0.822441	0.821992	0.852221	0.853792	0.853251	0.852649	0.853539	0.853536	0.826639	0.826615	0.835071	0.834935	0.838029	0.823986	0.826754	0.823802	0.826288	0.825546	0.826103	0.824791	0.825647	0.825266	0.825826	0.825873	0.826069	0.825337	0.824524	0.825324	0.824222	0.823976	0.826603	0.825446	0.836304
CupriavidusM54BS1SP1A44MG	0.866458	0.837854	0.838126	0.838939	0.838362	0.8383	0.837935	0.84037	0.839623	0.825862	0.825706	0.824215	0.82526	0.835865	0.822657	0.821929	0.82408	0.82372	0.853817	0.857554	0.853891	0.85409	0.857732	0.859196	0.826535	0.826149	0.834913	0.834436	0.838878	0.824512	0.827398	0.824812	0.82698	0.826606	0.827054	0.825905	0.826944	0.826134	0.825219	0.826498	0.826171	0.826535	0.826304	0.826641	0.826479	0.824128	0.826668	0.826615	0.836596
CupriavidusM55BS1SP1A44MG	0.865037	0.836434	0.83729	0.838687	0.837605	0.837296	0.837012	0.840147	0.839557	0.825753	0.827162	0.825489	0.824628	0.834616	0.822586	0.821154	0.825361	0.822926	0.853273	0.857043	0.853443	0.853317	0.861244	0.858053	0.827511	0.827295	0.834097	0.834197	0.837892	0.825084	0.827866	0.825181	0.827098	0.827123	0.827522	0.825744	0.82659	0.826439	0.826837	0.827319	0.827185	0.826253	0.827153	0.826661	0.825568	0.824196	0.82696	0.827309	0.836645
CupriavidusMCTROC05	0.854183	0.838049	0.837404	0.838257	0.837187	0.837012	0.83691	0.838002	0.838692	0.824976	0.826005	0.82147	0.823738	0.837987	0.821557	0.821148	0.822001	0.823177	0.995775	0.996069	0.996461	0.996042	0.970578	0.997002	0.825838	0.825878	0.834607	0.833883	0.83815	0.822102	0.826141	0.821487	0.825818	0.824371	0.824412	0.82473	0.825572	0.823933	0.824437	0.824926	0.824022	0.824787	0.825143	0.825317	0.820806	0.821514	0.82558	0.824124	0.837984
CupriavidusMCTROC19	0.829997	0.892414	0.893911	0.894231	0.892429	0.892771	0.892722	0.893614	0.894597	0.828433	0.827615	0.826716	0.828888	0.838456	0.826006	0.827965	0.828331	0.826042	0.836072	0.836119	0.836619	0.836974	0.834647	0.834838	0.828566	0.827333	0.875575	0.875176	0.892735	0.825471	0.828631	0.824426	0.827338	0.827543	0.825324	0.82673	0.826556	0.826737	0.826974	0.827586	0.826765	0.82653	0.826869	0.827736	0.825629	0.825178	0.829487	0.828395	0.916116
CupriavidusMP37	0.839035	0.94658	0.94641	0.947327	0.947103	0.946639	0.945959	0.947393	0.947361	0.835589	0.837111	0.836208	0.836695	0.849919	0.835045	0.833045	0.834513	0.834635	0.845736	0.840174	0.846234	0.845451	0.84473	0.846105	0.847591	0.848907	0.884638	0.884978	0.938809	0.844744	0.845701	0.841742	0.846433	0.845611	0.848722	0.841514	0.842698	0.846152	0.844649	0.844681	0.847601	0.840901	0.844921	0.846133	0.845409	0.840887	0.84341	0.842401	0.901635
CupriavidusNPDC089707	0.833424	0.881743	0.882498	0.882339	0.882246	0.881817	0.882513	0.881922	0.88189	0.829461	0.827694	0.827258	0.82951	0.840485	0.827941	0.827751	0.828081	0.828136	0.83411	0.833807	0.834904	0.834517	0.831753	0.834081	0.833195	0.832029	0.933216	0.93287	0.881559	0.831355	0.832882	0.831369	0.832777	0.83209	0.832377	0.83306	0.832372	0.832089	0.832757	0.832848	0.832264	0.830851	0.832448	0.832566	0.831266	0.831354	0.832996	0.831508	0.876527
CupriavidusOTU4054	0.831326	0.825292	0.825465	0.827138	0.825606	0.825662	0.825138	0.82616	0.827149	0.811986	0.811639	0.811068	0.811909	0.822867	0.810086	0.810524	0.810093	0.810761	0.830715	0.832121	0.831465	0.831994	0.831329	0.832106	0.819681	0.819573	0.8217	0.822401	0.82474	0.818477	0.819707	0.818339	0.820405	0.820877	0.820675	0.820162	0.820295	0.81984	0.820494	0.820958	0.81967	0.819495	0.819949	0.819851	0.818796	0.819311	0.818933	0.820447	0.821157
CupriavidusOTU4895	0.831399	0.825863	0.825667	0.826871	0.825521	0.825617	0.825468	0.827679	0.827533	0.811759	0.811486	0.811892	0.811334	0.822834	0.810023	0.810622	0.809652	0.81093	0.830551	0.831848	0.831615	0.832261	0.831215	0.831891	0.821124	0.820678	0.82181	0.822101	0.826054	0.818393	0.821933	0.818402	0.821674	0.820803	0.820381	0.820959	0.821825	0.820093	0.821809	0.82189	0.820862	0.820107	0.821089	0.821558	0.81947	0.818884	0.820342	0.821105	0.822491
CupriavidusOV038	0.853791	0.838496	0.838379	0.838629	0.839182	0.8379	0.837368	0.838236	0.838756	0.822223	0.824711	0.82222	0.824224	0.836201	0.822825	0.822059	0.822425	0.824071	0.950698	0.951014	0.950782	0.950501	0.947033	0.950638	0.827392	0.826726	0.83406	0.834583	0.837857	0.822884	0.824884	0.822847	0.825442	0.824739	0.825633	0.825827	0.825175	0.824947	0.825199	0.825638	0.824977	0.825968	0.825166	0.825557	0.823127	0.82243	0.827168	0.825291	0.837869
CupriavidusOV096	0.853986	0.838727	0.839175	0.838886	0.839311	0.838133	0.838572	0.838797	0.838518	0.821928	0.824244	0.821854	0.823122	0.837041	0.823048	0.821719	0.8226	0.824307	0.950618	0.950619	0.951114	0.950604	0.946951	0.950454	0.826849	0.826433	0.834313	0.83503	0.83742	0.822987	0.826573	0.824105	0.825845	0.825783	0.825481	0.826353	0.825239	0.825469	0.825761	0.826302	0.825495	0.825047	0.825462	0.825667	0.822575	0.823043	0.827263	0.825286	0.837663
CupriavidusP10	0.832811	0.880143	0.881288	0.883295	0.881564	0.881347	0.881253	0.882572	0.882641	0.829678	0.84503	0.828791	0.829075	0.839404	0.828671	0.826494	0.828891	0.828627	0.835774	0.836348	0.837186	0.835943	0.83684	0.838527	0.835063	0.834897	0.919973	0.919933	0.881536	0.833106	0.83593	0.831385	0.835518	0.834764	0.835275	0.832687	0.832822	0.834692	0.835225	0.835444	0.834418	0.831258	0.834784	0.835202	0.834347	0.830907	0.833441	0.831585	0.87787
CupriavidusRH59bin011	0.822836	0.835333	0.835884	0.836415	0.836272	0.835952	0.836561	0.836303	0.836618	0.819424	0.819083	0.819911	0.821663	0.834458	0.819936	0.81815	0.819883	0.819533	0.822423	0.821994	0.822288	0.822373	0.82084	0.821629	0.931719	0.932481	0.830091	0.82951	0.835091	0.928024	0.923959	0.927262	0.92466	0.923831	0.928862	0.924538	0.924565	0.924592	0.924551	0.924808	0.92463	0.925496	0.924254	0.924455	0.927462	0.927442	0.932227	0.924008	0.83169
CupriavidusRH59bin035	0.822034	0.836132	0.835951	0.837493	0.836525	0.836204	0.837288	0.836434	0.836707	0.818336	0.819381	0.818924	0.820705	0.833805	0.819167	0.817412	0.81949	0.820291	0.821265	0.821575	0.821904	0.821194	0.821402	0.821032	0.935558	0.934848	0.831409	0.830633	0.837213	0.919273	0.923409	0.919222	0.923918	0.923901	0.918612	0.923576	0.923105	0.923624	0.923771	0.923288	0.923616	0.925021	0.923546	0.923414	0.918843	0.918882	0.935606	0.923521	0.832476
CupriavidusSHE	0.842037	0.824898	0.825648	0.824382	0.825228	0.823757	0.824328	0.824585	0.825987	0.811511	0.81748	0.815903	0.814313	0.822517	0.812203	0.811239	0.813713	0.810875	0.83922	0.838759	0.839415	0.839037	0.838252	0.839276	0.818561	0.816946	0.821696	0.822125	0.823917	0.815543	0.819519	0.818064	0.819244	0.818101	0.818308	0.817758	0.817536	0.818762	0.820713	0.820139	0.818803	0.816077	0.817785	0.817204	0.816399	0.817993	0.816309	0.817685	0.823885
CupriavidusSK3	0.822277	0.8315	0.831778	0.833625	0.833055	0.832226	0.832219	0.832859	0.834186	0.884418	0.883145	0.986475	0.872238	0.860665	0.884755	0.883688	0.883153	0.886362	0.822536	0.82119	0.822923	0.823617	0.823086	0.823355	0.822962	0.823081	0.826927	0.826839	0.831202	0.820211	0.821883	0.819464	0.82166	0.821734	0.82028	0.820831	0.820374	0.82182	0.82174	0.821753	0.821221	0.820754	0.820907	0.822085	0.821273	0.819298	0.821183	0.819875	0.832307
CupriavidusSK4	0.837639	0.898863	0.899624	0.901015	0.899631	0.899008	0.898838	0.900246	0.900662	0.833257	0.834538	0.83383	0.837052	0.846033	0.834014	0.834598	0.834294	0.833805	0.836904	0.837222	0.839353	0.838584	0.83695	0.837701	0.838558	0.837698	0.880804	0.88103	0.899335	0.833584	0.835665	0.834095	0.835925	0.835834	0.835901	0.836026	0.836316	0.835125	0.834893	0.835169	0.835075	0.835814	0.83559	0.83507	0.834414	0.834207	0.838568	0.835891	0.918757
CupriavidusSMAGNO102	0.862897	0.836464	0.835958	0.836282	0.83591	0.835677	0.835679	0.834784	0.836422	0.820863	0.820005	0.82087	0.822002	0.834023	0.820461	0.819781	0.820717	0.82129	0.848817	0.849523	0.850078	0.849281	0.849422	0.849504	0.823048	0.823221	0.834651	0.834737	0.836606	0.82206	0.823898	0.822034	0.823865	0.824155	0.823704	0.824777	0.82463	0.823029	0.82414	0.824874	0.823588	0.823774	0.823634	0.824087	0.824033	0.822429	0.82311	0.824685	0.835656
CupriavidusSWY13	0.871188	0.819753	0.821361	0.821434	0.820245	0.820158	0.820548	0.821936	0.821926	0.81641	0.816753	0.814077	0.812814	0.819131	0.812326	0.809777	0.812434	0.812632	0.836665	0.842165	0.837258	0.838001	0.852622	0.843567	0.816308	0.816937	0.818221	0.818584	0.820643	0.813029	0.814402	0.812716	0.814529	0.816311	0.816736	0.812898	0.811447	0.814864	0.816213	0.815904	0.815965	0.811837	0.815528	0.815528	0.813464	0.81189	0.814842	0.814255	0.82005
CupriavidusSZYC1	0.875899	0.842684	0.842531	0.843692	0.843621	0.843089	0.84326	0.844508	0.844174	0.828387	0.828312	0.823021	0.826675	0.842736	0.824926	0.824211	0.824677	0.824485	0.861603	0.866133	0.861471	0.861376	0.86531	0.867209	0.832471	0.831957	0.837273	0.837879	0.843165	0.827741	0.830926	0.828303	0.83153	0.831674	0.830983	0.832659	0.832052	0.832101	0.83227	0.832255	0.832794	0.830428	0.831511	0.830942	0.828242	0.828114	0.833304	0.831138	0.841304
CupriavidusTA19	0.833256	0.882868	0.882404	0.882103	0.881011	0.88083	0.880974	0.882794	0.882255	0.827894	0.829174	0.828671	0.829353	0.840894	0.828786	0.827961	0.829342	0.829305	0.833174	0.833586	0.833226	0.832929	0.832174	0.833725	0.831719	0.831817	0.920985	0.920936	0.88234	0.831039	0.830726	0.829731	0.83121	0.831347	0.832315	0.831785	0.832661	0.831099	0.83089	0.83065	0.830896	0.831004	0.831019	0.831234	0.831446	0.831034	0.831852	0.830162	0.877293
CupriavidusTKC	0.843338	0.823915	0.82391	0.824823	0.824483	0.823812	0.824246	0.82434	0.824636	0.813086	0.816934	0.815836	0.814333	0.823258	0.810891	0.809734	0.814695	0.812237	0.838061	0.838881	0.839338	0.839778	0.846368	0.838392	0.818693	0.82007	0.821838	0.821953	0.822742	0.816624	0.818507	0.816894	0.819027	0.81942	0.818589	0.817056	0.81753	0.81938	0.819512	0.818977	0.819522	0.816822	0.819189	0.819781	0.818467	0.816962	0.817281	0.81997	0.823896
CupriavidusU2	0.86247	0.83553	0.836721	0.836197	0.835329	0.835202	0.834966	0.835572	0.836383	0.821163	0.823161	0.821477	0.821668	0.832092	0.821368	0.81952	0.819468	0.821059	0.849584	0.84937	0.850577	0.849822	0.849769	0.850414	0.82509	0.825062	0.831879	0.832303	0.833825	0.822481	0.824831	0.822699	0.824273	0.824494	0.824251	0.824265	0.82374	0.824687	0.824656	0.824351	0.824995	0.823313	0.824221	0.824151	0.823101	0.822389	0.823238	0.823987	0.833957
CupriavidusUBA2010	0.843582	0.824332	0.823653	0.824793	0.824976	0.824261	0.824682	0.824478	0.825462	0.811364	0.81556	0.813447	0.812511	0.821376	0.810791	0.809969	0.814395	0.812219	0.838444	0.837914	0.838555	0.838877	0.838819	0.838288	0.817863	0.81773	0.822556	0.821945	0.824499	0.816587	0.82234	0.818266	0.822149	0.81886	0.81741	0.819548	0.817861	0.819142	0.82089	0.821207	0.818504	0.817096	0.818219	0.817849	0.816956	0.818596	0.816142	0.818521	0.823338
CupriavidusUBA2027	0.844346	0.824086	0.823968	0.824313	0.824206	0.823764	0.824072	0.823758	0.82552	0.811681	0.811964	0.813062	0.813265	0.820765	0.811201	0.810834	0.811658	0.811569	0.838863	0.838113	0.838986	0.838671	0.837261	0.838301	0.818677	0.816227	0.821918	0.821613	0.824109	0.815605	0.819021	0.815628	0.819208	0.818819	0.81574	0.817771	0.818228	0.818705	0.819143	0.8192	0.818982	0.817368	0.818292	0.818365	0.815462	0.816083	0.816339	0.818232	0.823736
CupriavidusUBA2526	0.844539	0.823431	0.823448	0.823577	0.824484	0.823159	0.823247	0.823715	0.824547	0.812357	0.81574	0.814022	0.814734	0.822829	0.811226	0.810223	0.81533	0.811801	0.837947	0.83831	0.838161	0.838429	0.837792	0.837891	0.820127	0.818528	0.821938	0.822187	0.823904	0.817103	0.823074	0.818485	0.822747	0.819105	0.816694	0.820424	0.81836	0.819405	0.820225	0.819885	0.819174	0.816636	0.818611	0.818484	0.816814	0.819018	0.816637	0.819117	0.823326
CupriavidusUBA2534	0.842434	0.823314	0.823572	0.823935	0.823837	0.823449	0.824032	0.823448	0.825045	0.811055	0.814197	0.813596	0.813908	0.820957	0.81047	0.808881	0.813769	0.811616	0.838011	0.837643	0.838257	0.83856	0.83794	0.837747	0.818304	0.817408	0.821559	0.821858	0.823425	0.81558	0.821301	0.816722	0.820623	0.817627	0.816208	0.819052	0.817804	0.818882	0.819818	0.81946	0.817953	0.816163	0.817533	0.817415	0.814216	0.816366	0.815147	0.818282	0.823405
CupriavidusUBA8761	0.835265	0.817576	0.81717	0.816928	0.817362	0.816994	0.81636	0.816636	0.817419	0.805092	0.806643	0.806506	0.807629	0.815271	0.803236	0.804765	0.805844	0.805127	0.830494	0.830686	0.830565	0.830502	0.831416	0.829803	0.809758	0.8082	0.814461	0.815105	0.816686	0.808785	0.813956	0.810065	0.814885	0.811467	0.809511	0.813786	0.811274	0.811209	0.812614	0.812478	0.810795	0.809663	0.811018	0.81087	0.809205	0.809914	0.808822	0.81112	0.815409
CupriavidusUBA8769	0.836414	0.815804	0.815686	0.816448	0.816115	0.816182	0.816394	0.817046	0.816977	0.804993	0.80895	0.809113	0.807942	0.816142	0.804797	0.804437	0.806904	0.806034	0.832325	0.831091	0.832743	0.832219	0.83219	0.831413	0.812143	0.811369	0.814666	0.815111	0.815198	0.810461	0.816819	0.811785	0.816593	0.813391	0.812066	0.814723	0.812108	0.813474	0.814578	0.814385	0.812704	0.809421	0.813789	0.811836	0.810452	0.811023	0.809252	0.812412	0.815913
CupriavidusUGS1	0.82568	0.840014	0.83924	0.839081	0.84059	0.839413	0.839561	0.839909	0.840143	0.822077	0.8221	0.822799	0.823972	0.837517	0.821352	0.819799	0.821756	0.822121	0.827028	0.826455	0.827112	0.827871	0.825898	0.826344	0.929443	0.929468	0.833396	0.833558	0.83915	0.921234	0.953676	0.922131	0.954155	0.953586	0.92038	0.953003	0.953953	0.954709	0.953318	0.953209	0.954445	0.986705	0.95363	0.953833	0.920632	0.921451	0.929074	0.954148	0.833164
CupriavidusUME77	0.821728	0.831864	0.833162	0.834795	0.833939	0.831983	0.832042	0.834268	0.833434	0.953283	0.967546	0.883409	0.871819	0.863365	0.972902	0.923066	0.969642	0.966759	0.823181	0.822654	0.822786	0.823934	0.823488	0.822447	0.822501	0.822494	0.828194	0.828182	0.832184	0.819834	0.821447	0.820456	0.822226	0.821817	0.821147	0.822436	0.821291	0.822299	0.821523	0.821818	0.822025	0.821429	0.821716	0.822151	0.820423	0.820199	0.82299	0.821537	0.833014
CupriavidusUSMAA24	0.82341	0.838542	0.838741	0.839663	0.838562	0.838472	0.837999	0.839493	0.840771	0.827256	0.830433	0.828141	0.830424	0.842949	0.827193	0.825971	0.828007	0.827608	0.826605	0.824287	0.82615	0.825644	0.827737	0.826557	0.831501	0.831164	0.831352	0.832269	0.83732	0.827221	0.830248	0.828294	0.830239	0.830556	0.830461	0.827884	0.828092	0.830174	0.8323	0.832647	0.830411	0.827015	0.82966	0.831175	0.827303	0.827798	0.831008	0.82998	0.835725
CupriavidusUSMAHM13	0.824296	0.838421	0.839294	0.840176	0.83899	0.838467	0.838051	0.839371	0.840189	0.827991	0.828306	0.826289	0.829829	0.842465	0.82682	0.826001	0.827251	0.826518	0.824022	0.824343	0.823778	0.824538	0.826168	0.824257	0.831406	0.831321	0.832501	0.833052	0.838258	0.826665	0.82841	0.827409	0.827647	0.828665	0.828907	0.827741	0.828337	0.828464	0.827597	0.828431	0.829672	0.826432	0.828866	0.829653	0.826524	0.827939	0.832443	0.829304	0.835648
CupriavidusUYMMa02A	0.830184	0.846379	0.847584	0.848632	0.848579	0.847516	0.847633	0.848613	0.848229	0.825431	0.823433	0.823261	0.82503	0.834706	0.82382	0.821485	0.823489	0.824871	0.82955	0.829123	0.830484	0.830302	0.830092	0.83025	0.827296	0.825451	0.845823	0.845265	0.846229	0.826151	0.827286	0.825991	0.826135	0.826327	0.825948	0.826715	0.82627	0.82551	0.826496	0.826559	0.826517	0.826352	0.827086	0.825877	0.824844	0.826163	0.825593	0.82653	0.848602
CupriavidusUYMSc13B	0.834297	0.890639	0.89193	0.891711	0.892795	0.889984	0.890678	0.892827	0.893111	0.832446	0.831131	0.832468	0.835746	0.842208	0.831589	0.831213	0.830895	0.833393	0.837482	0.839316	0.839511	0.838489	0.837597	0.838949	0.834756	0.833024	0.873485	0.873125	0.888432	0.832983	0.833301	0.833673	0.834635	0.833041	0.833961	0.83364	0.834169	0.834526	0.83344	0.833181	0.834281	0.834109	0.83262	0.833425	0.833798	0.833278	0.833474	0.833044	0.908223
CupriavidusUYMU48A	0.826905	0.844455	0.846101	0.846907	0.846668	0.845804	0.845467	0.846964	0.846373	0.822879	0.822076	0.822584	0.82428	0.833908	0.822084	0.819753	0.821681	0.824064	0.827533	0.828618	0.828203	0.828492	0.827338	0.828274	0.825756	0.824611	0.843474	0.843665	0.844845	0.823716	0.824019	0.823994	0.823856	0.823875	0.824553	0.824206	0.825236	0.823943	0.824481	0.823978	0.824161	0.822287	0.8246	0.824623	0.824145	0.823876	0.824279	0.823795	0.847401
CupriavidusUYPR2512	0.837652	0.89693	0.897428	0.897565	0.898351	0.896404	0.896011	0.898103	0.897705	0.832878	0.831912	0.83361	0.836591	0.847439	0.832911	0.831856	0.833011	0.833029	0.837665	0.837825	0.838448	0.837929	0.837327	0.837787	0.836385	0.836002	0.878559	0.878016	0.895693	0.833036	0.836351	0.83363	0.835802	0.835729	0.834829	0.835794	0.836103	0.834559	0.835479	0.835954	0.835036	0.83506	0.836556	0.836155	0.833	0.833509	0.836492	0.836174	0.914478
CupriavidusWKF15	0.835915	0.852642	0.853674	0.854151	0.852502	0.852742	0.852277	0.85355	0.853663	0.826268	0.826361	0.82684	0.826804	0.839713	0.825552	0.825029	0.825467	0.826232	0.834353	0.835561	0.835682	0.835336	0.834098	0.8349	0.829428	0.830037	0.849891	0.849721	0.852828	0.827745	0.829688	0.827907	0.828593	0.828991	0.829438	0.828944	0.828652	0.829204	0.829141	0.829074	0.829259	0.827256	0.82969	0.830143	0.828727	0.827687	0.828639	0.830231	0.856633
CupriavidusWS	0.836682	0.846878	0.845682	0.846645	0.846186	0.846685	0.845708	0.846882	0.84714	0.861285	0.859849	0.859692	0.862269	0.985516	0.859436	0.860292	0.86042	0.861867	0.836835	0.837264	0.837645	0.838254	0.835494	0.839303	0.837118	0.835894	0.840635	0.839594	0.846682	0.834687	0.838976	0.836311	0.839485	0.836201	0.836866	0.837176	0.836773	0.837071	0.837441	0.837309	0.837406	0.834378	0.836982	0.837372	0.834959	0.83587	0.837021	0.836214	0.842782
CupriavidusYR651	0.844302	0.834324	0.83419	0.834426	0.834074	0.833679	0.833489	0.834489	0.834896	0.820232	0.820278	0.819204	0.820825	0.829557	0.819749	0.81794	0.820361	0.819038	0.854004	0.855018	0.854065	0.85467	0.853904	0.85548	0.823013	0.822422	0.829488	0.82988	0.832291	0.819593	0.820991	0.819056	0.821136	0.820614	0.822276	0.821381	0.820507	0.820661	0.821206	0.821136	0.820761	0.820684	0.821124	0.821196	0.819057	0.819444	0.82278	0.820417	0.83338
Cupriavidusamp6	0.834454	0.883321	0.883689	0.884484	0.885024	0.883615	0.884215	0.884644	0.884505	0.829129	0.829602	0.830226	0.831472	0.844083	0.829417	0.828492	0.829485	0.830523	0.835348	0.835532	0.836613	0.836231	0.835443	0.835523	0.837132	0.836698	0.938186	0.938287	0.883136	0.833929	0.834392	0.834203	0.834613	0.835393	0.834199	0.834469	0.835208	0.8349	0.835473	0.83498	0.835445	0.833797	0.835003	0.834714	0.834424	0.834059	0.835957	0.836065	0.877237
Cupriavidusnbed5b37	0.852841	0.838408	0.83813	0.838425	0.837447	0.836341	0.836453	0.838361	0.838318	0.82075	0.823319	0.820416	0.823067	0.836384	0.819878	0.819676	0.82048	0.822435	0.995281	0.995086	0.995933	0.995552	0.968553	0.995499	0.825543	0.825917	0.832699	0.832669	0.838742	0.820779	0.824082	0.81979	0.824	0.823778	0.824039	0.82369	0.82412	0.823202	0.823917	0.824178	0.822279	0.823533	0.82397	0.824307	0.821039	0.821164	0.824785	0.823161	0.83654
CyeoncheonesisiLMG31506T	0.835084	0.853991	0.854257	0.854304	0.855325	0.853249	0.853346	0.852788	0.854002	0.826993	0.826621	0.82829	0.827857	0.84095	0.82638	0.825886	0.826102	0.827205	0.832527	0.832843	0.832502	0.833299	0.832681	0.832647	0.830104	0.829624	0.849215	0.849918	0.853951	0.826878	0.827124	0.826711	0.826835	0.826615	0.827429	0.826711	0.827046	0.827571	0.82628	0.826586	0.827675	0.827483	0.827007	0.826447	0.826515	0.827096	0.828649	0.827783	0.856908
RsolanacearumGMI1000	0.812492	0.819406	0.818506	0.818405	0.81875	0.818993	0.818332	0.818117	0.818891	0.807343	0.807155	0.805264	0.806903	0.818627	0.804908	0.806215	0.805653	0.807029	0.812065	0.813565	0.812294	0.812532	0.811278	0.811872	0.814697	0.816036	0.814716	0.814776	0.817908	0.8137	0.814904	0.815036	0.814661	0.814923	0.816847	0.813883	0.813562	0.814008	0.814091	0.813626	0.815852	0.814871	0.814491	0.81595	0.813176	0.814367	0.815438	0.814111	0.815519
CupriavidusSRR17738104	0.846901	0.822852	0.823536	0.824344	0.823717	0.822927	0.822492	0.823301	0.82491	0.813099	0.812189	0.812061	0.813321	0.819482	0.811186	0.809125	0.813931	0.810793	0.837508	0.837431	0.837766	0.838885	0.837535	0.838205	0.817994	0.818025	0.820462	0.820623	0.822293	0.816747	0.817239	0.816238	0.817773	0.816175	0.816525	0.814483	0.815202	0.816414	0.817048	0.817278	0.816436	0.814172	0.816145	0.816123	0.81612	0.816196	0.816722	0.815111	0.822685
	0.970000 - 0.999999
	0.950000 - 0.969999
	0.930000 - 0.949999
	0.900000 - 0.929999
	0.860000- 0.899999
	0.820000 - 0.859999
	0.790000 - 0.819999
[truncated: 214 more columns]
