# Supplementary material for: Phylogenomic analysis shows underestimated species within Cupriavidus and the new species Cupriavidus phytohabitans sp. nov
Source: Sci Rep. 2026 Feb 13;16:8774. doi: 10.1038/s41598-026-39004-6 (PMC12982536; doi:10.1038/s41598-026-39004-6)
Supplement: Supplementary file 9 — Supplementary Information 9. [file 41598_2026_39004_MOESM9_ESM.xlsx]

## Sheet: Sheet1
Table S3. Identity of nodulation and nitrogen fixation genes from Cupriavidus phytohabitans AcVe19-1a to other Cupriavidus species and genera.
			Identity percentage of AcVe19-1a vs:								Species name	Accession number at IMG, JGI-DOE
Gene	Gene ID*	Coding	AcVe19-1a	AcVe19-6a	AMP6	LMG 19424	LEh25	STM815	DOA9		Cupraividus phytohabitans AcVe19-1aT	2909004890
nodV	2909010521	PAS domain S-box-containing protein	100	99	100	95	96	28	32		Cupraividus phytohabitans AcVe19-6a	2909011937
nodQ	2909011376	Adenylylsulfate kinase	100	100	96	97	75	76	44		Cupriavidus phytohabitans AMP6	2524023212
nodU	2909011375	Carbamoyltransferase	100	100	98	96	75	76	65		Cupriavidus taiwnanesis LMG 19424T	644736347
nodS	2909011374	2-polyprenyl-3-methyl-5-hydroxy-6-metoxy-1,4-benoquinol methylase	100	100	97	93	69	64	53		Cupriavidus consociatus LEh25T	2909019044
nodA	2909011373	N-acyltransferase	100	100	99	99	80	81	68		Paraburkholderia phymatum STM815T	642555112
nodH	2909004890	Sulfotransferase	100	100	96	95	64	62	NF		Bradyrhizobium sp. DO09	2579778901
nodJ	2909011371	Lipooligosaccharide transport permease protein	100	100	98	97	71	74	57
nodI	2909011370	Lipooligosaccharide transport system ATP-binding protein	100	100	99	99	78	77	68
nodC	2909011369	N-acetylglucosaminyltransferase	100	99	96	94	69	71	68
nodB	2909011366	Chitooligosacharide deacetylase	100	100	97	95	NF	65	ND
nodD	2909011365	LysR family transcriptional regulator, nod-box dependent transcriptional activator	100	100	98	98	81	84	63
nodW	2909005372	FixJ family two-component response regulator	100	99	99	96	80	59	62
nodN	2909009199	Acyl dehydratase	100	100	100	94	97	57	45
nodT	2909005939	NodT family efflux transporter outer membrane factor (OMF) lipoprotein	100	99	99	83	99	67	31
nodP	2909008934	Sulfate adenylytransferase subunit 2	100	100	47	97	99	45	69
nodZ	NF	GDP-fucose protein-fucosyltransferase	NF	NF	NF	NF	NF	NF	Present
nolG	2909008636	Multidrug efflux pump subunit AcrB	100	99	99	NF	97	45	47
nolNO	2909011375	Detected as nodU, carbomyltransferase	100	100	98	96	75	76	65
nolA	2909007562	MerR family transcriptional regulator, copper efflux regulator	100	100	99	92	93	33	31
nolK	NF	GDP-L-fucose synthase protein	NF	NF	NF	Present	Present	Present	Present
nolY	NF	Hypothetical protein	NF	NF	NF	NF	NF	NF	Present
noeE	NF	Sulfotransferase family	NF	NF	NF	NF	NF	NF	Present
noeI	NF	S-adenosylmethionine-dependent methyltransferase	NF	NF	NF	NF	NF	NF	Present
noeC	2909007238	4-hydroxybenzoate polyprenyltransferase/phosphorine phosphatase	100	89	NF	NF	NF	51	36
noeK	2909009692	Phosphoglucosamine mutase	100	100	100	93	99	71	49
noeJ	2909005730	Mannose-1-phosphate guanylyltransferase/mannose-6-phosphate isomerase	100	100	100	58	56	46	43
noeL	2909005733	GDPmannose 4,6-deydratase	100	98	98	50	54	78	57
noeM	2909011760	Sterol desaturase/sphingolipid hydroxylase (fatty acid hydroxylase superfamily)	100	100	94	93	71	78	26
nifA	2909011364	Nif-specific regulatory protein	100	100	97	96	73	76	44
nifE	2909011363	Nitrogenase molybdenum-cofactor synthesis protein	100	100	99	98	77	80	68
nifN	2909011362	Nitrogenase molybdenum-iron protein	100	100	98	97	72	77	55
nifX	2909011361	Nitrogen fixation protein NifX	100	100	96	95	68	65	58
nifQ	2909011360	Nitrogen fixation protein NifQ	100	100	NF	92	58	66	32
nifW	2909011546	Nitrogenase-stabilzing/protective protein	100	100	96	94	59	69	36
nifV	2909011545	Homocitrate synthase	100	100	86	78	NF	44	27
nifB	2909011544	Nitrogen fixation NifB	100	100	96	94	70	72	62
nifT	2909011539	Nitrogen fixation protein NifT	100	100	NF	97	79	71	50
nifH	2909011677	Nitrogenase iron protein	100	100	99	99	94	95	85
nifD	2909011678	Nitrogenase molybdenum-iron protein alpha chain	100	100	99	99	89	92	82
nifK	2909011679	Nitrogenase molybdenum-iron protein beta chain	100	100	99	98	87	88	66
nifU	2909010250	Fe-S cluster biogenesis protein	100	100	99	34	93	34	27
nifZ	NF	Nitrogenase MoFe maturation protein	NF	NF	Present	Present	Present	Present	Present
fixX	2909011550	Ferredoxin like protein	100	100	100	97	79	81	45
fixC	2909011549	Electron transfer flavoprotein-quinone oxidoreductase	100	100	98	97	84	84	57
fixB	2909011548	Electro transfer flavoprotein alpha subunit	100	100	98	98	81	83	64
fixA	2909011547	Electron transfer flavoprotein beta subunit	100	100	98	97	82	84	62
fixK	2909006654	CRP/FNR family transcriptional resultaro, anaerobic regulatory protein	100	100	100	94	99	45	32
fixJ	2909005365	FixJ family two-component response regulator	100	100	99	70	85	38	45
fixR	2909010570	NAD(P)-dependent dehydratase (short-subunit alcohol dehydrogenase family)	100	76	99	41	74	38	45
fixL	2909006103	PAS domain S-box-containing protein	100	100	100	95	98	59	31
fixN	2909006647	Cytochrome c oxidase cbb3-type subunit I	100	99	100	99	99	26	63
fixO	2909006648	Cytochrome c oxidase cbb3-type subunit II	100	99	100	95	97	NF	51
fixP	2909006650	Cytochrome c oxidase cbb3-type subunit III	100	100	100	90	98	NF	41
fixQ	NF	Cytochrome c oxidase cbb3-type subunit IV	NF	NF	NF	NF	NF	NF	Present
fixH	NF	Nitrogen fixation cation transport protein FixH	NF	NF	NF	NF	NF	NF	Present
fixI	2909006645	P-type Cu2+ transporter	100	99	99	86	95	35	35
fixS	NF	Cytochrome oxidase maturation protein	NF	NF	NF	NF	NF	NF	Present
fixU	2909011539	Nitrogen fixation protein NifT/FixU-like	100	100	NF	97	79	51	50
fixG	2909006651	Cytochrome c oxidase accessory protein FixG	100	99	100	93	98	NF	37
fixF	NF	Oxidoreductase nitrogenase	NF	NF	NF	NF	NF	Present	Present
fdxN	2909011543	Ferredoxin	100	100	97	95	78	77	69
fdxB	NF	2Fe-2S iron sulfur cluster binding domain	NF	NF	NF	Present	NF	Present	Present
The analysis was performed in the Integrated Microbial Genomes & Microbiomes at Joint Genome Institute from the Department of Energy, US.
* The gene ID correspond to the access number from strain AcVe19-1aT at IMG, JGI-DOE

## Sheet: Sheet2
Bacterial strains	Access number at JGI
Cupriavidus phytohabitans AcVe19-1a	2909004890
Cupriavidus phytohabitans AcVe19-6a	2909011937
Cupriavidus phytohabitans AMP6	2524023212
Cupriavidus taiwanensis LMG 19424	644736347
"Cupriavidus consociatus" LEh25	2909019044
Paraburkholderia phymatum STM815	642555112
Bradyrhizobium sp. DOA9	2579778901
NF, not found
